# Supplementary material for: The Phospholipase D2 Knock Out Mouse Has Ectopic Purkinje Cells and Suffers from Early Adult-Onset Anosmia
Source: PLoS One. 2016 Sep 22;11(9):e0162814. doi: 10.1371/journal.pone.0162814 (PMC5033577; doi:10.1371/journal.pone.0162814)
Supplement: S1 File — For each experiment, brain regions are described using the following code: Mouse gender (Male, M, or Female, F), Genotype, brain region: CRB, Cerebellum (green); CTX, Cortex (blue); OLF, Olfactory bulbs (purple); TH, Thalamus-Hypothalamus and Striatum (white); HP, Hippocampus; Rest, Midbrain-Hindbrain and Medulla (pink). Univariate Analysis of Variance is presented for each condition. (XLSX) [file pone.0162814.s001.xlsx]

## Sheet: Statistical analysis
Univariate Analysis of Variance
brain = CRB, variable = ratio32343638
Between-Subjects Factorsa
		N
genotype	KO	10
	WT	10
Experiment A	Experiment A	13
	Experiment B	7
a. brain = CRB, variable = ratio32343638
Tests of Between-Subjects Effectsa
Dependent Variable:	value
Source		Type III Sum of Squares	df	Mean Square	F	Sig.
Intercept	Hypothesis	4.69638	1	4.69638	234.187	0.0415414
	Error	0.0200539	1	.020b
genotype	Hypothesis	0.112721	1	0.112721	5666.27	0.0084568
	Error	1.98934e-05	1	1.989E-5c
ExperimentA	Hypothesis	0.0200539	1	0.0200539	1008.07	0.0200443
	Error	1.98934e-05	1	1.989E-5c
genotype * ExperimentA	Hypothesis	1.98934e-05	1	1.98934e-05	0.00152818	0.969301
	Error	0.208283	16	.013d
a. brain = CRB, variable = ratio32343638
b. MS(ExperimentA)
c. MS(genotype * ExperimentA)
d. MS(Error)
Expected Mean Squaresa,b,c
Source	Variance Component
	Var(ExperimentA)	Var(genotype * ExperimentA)	Var(Error)	Quadratic Term
Intercept	8.96	4.48	1	Intercept, genotype
genotype	0	4.48	1	genotype
ExperimentA	8.96	4.48	1
genotype * ExperimentA	0	4.48	1
Error	0	0	1
a. brain = CRB, variable = ratio32343638
b. For each source, the expected mean square equals the sum of the coefficients in the cells times the variance components, plus a quadratic term involving effects in the Quadratic Term cell.
c. Expected Mean Squares are based on the Type III Sums of Squares.
brain = CRB, variable = Total
Between-Subjects Factorsa
		N
genotype	KO	10
	WT	10
Experiment A	Experiment A	13
	Experiment B	7
a. brain = CRB, variable = Total
Tests of Between-Subjects Effectsa
Dependent Variable:	value
Source		Type III Sum of Squares	df	Mean Square	F	Sig.
Intercept	Hypothesis	66425.3	1	66425.3	4.03635	0.294017
	Error	16456.8	1	16456.780b
genotype	Hypothesis	3750.47	1	3750.47	9.10915	0.203684
	Error	411.726	1	411.726c
ExperimentA	Hypothesis	16456.8	1	16456.8	39.9702	0.0998686
	Error	411.726	1	411.726c
genotype * ExperimentA	Hypothesis	411.726	1	411.726	0.0451181	0.834469
	Error	146008	16	9125.518d
a. brain = CRB, variable = Total
b. MS(ExperimentA)
c. MS(genotype * ExperimentA)
d. MS(Error)
Expected Mean Squaresa,b,c
Source	Variance Component
	Var(ExperimentA)	Var(genotype * ExperimentA)	Var(Error)	Quadratic Term
Intercept	8.96	4.48	1	Intercept, genotype
genotype	0	4.48	1	genotype
ExperimentA	8.96	4.48	1
genotype * ExperimentA	0	4.48	1
Error	0	0	1
a. brain = CRB, variable = Total
b. For each source, the expected mean square equals the sum of the coefficients in the cells times the variance components, plus a quadratic term involving effects in the Quadratic Term cell.
c. Expected Mean Squares are based on the Type III Sums of Squares.
brain = CRB, variable = Total32
Between-Subjects Factorsa
		N
genotype	KO	10
	WT	10
Experiment A	Experiment A	13
	Experiment B	7
a. brain = CRB, variable = Total32
Tests of Between-Subjects Effectsa
Dependent Variable:	value
Source		Type III Sum of Squares	df	Mean Square	F	Sig.
Intercept	Hypothesis	0.00571487	1	0.00571487	3790.15	0.0103398
	Error	1.50782e-06	1	1.508E-6b
genotype	Hypothesis	0.000138234	1	0.000138234	9.3145	0.201575
	Error	1.48408e-05	1	1.484E-5c
ExperimentA	Hypothesis	1.50782e-06	1	1.50782e-06	0.1016	0.80356
	Error	1.48408e-05	1	1.484E-5c
genotype * ExperimentA	Hypothesis	1.48408e-05	1	1.48408e-05	0.505671	0.487257
	Error	0.000469578	16	2.935E-5d
a. brain = CRB, variable = Total32
b. MS(ExperimentA)
c. MS(genotype * ExperimentA)
d. MS(Error)
Expected Mean Squaresa,b,c
Source	Variance Component
	Var(ExperimentA)	Var(genotype * ExperimentA)	Var(Error)	Quadratic Term
Intercept	8.96	4.48	1	Intercept, genotype
genotype	0	4.48	1	genotype
ExperimentA	8.96	4.48	1
genotype * ExperimentA	0	4.48	1
Error	0	0	1
a. brain = CRB, variable = Total32
b. For each source, the expected mean square equals the sum of the coefficients in the cells times the variance components, plus a quadratic term involving effects in the Quadratic Term cell.
c. Expected Mean Squares are based on the Type III Sums of Squares.
brain = CRB, variable = Total34
Between-Subjects Factorsa
		N
genotype	KO	10
	WT	10
Experiment A	Experiment A	13
	Experiment B	7
a. brain = CRB, variable = Total34
Tests of Between-Subjects Effectsa
Dependent Variable:	value
Source		Type III Sum of Squares	df	Mean Square	F	Sig.
Intercept	Hypothesis	1.78491	1	1.78491	372.589	0.0329517
	Error	0.00479058	1	.005b
genotype	Hypothesis	0.0189583	1	0.0189583	1998.71	0.0142375
	Error	9.48527e-06	1	9.485E-6c
ExperimentA	Hypothesis	0.00479058	1	0.00479058	505.054	0.028309
	Error	9.48527e-06	1	9.485E-6c
genotype * ExperimentA	Hypothesis	9.48527e-06	1	9.48527e-06	0.00352411	0.953397
	Error	0.0430646	16	.003d
a. brain = CRB, variable = Total34
b. MS(ExperimentA)
c. MS(genotype * ExperimentA)
d. MS(Error)
Expected Mean Squaresa,b,c
Source	Variance Component
	Var(ExperimentA)	Var(genotype * ExperimentA)	Var(Error)	Quadratic Term
Intercept	8.96	4.48	1	Intercept, genotype
genotype	0	4.48	1	genotype
ExperimentA	8.96	4.48	1
genotype * ExperimentA	0	4.48	1
Error	0	0	1
a. brain = CRB, variable = Total34
b. For each source, the expected mean square equals the sum of the coefficients in the cells times the variance components, plus a quadratic term involving effects in the Quadratic Term cell.
c. Expected Mean Squares are based on the Type III Sums of Squares.
brain = CRB, variable = Total36
Between-Subjects Factorsa
		N
genotype	KO	10
	WT	10
Experiment A	Experiment A	13
	Experiment B	7
a. brain = CRB, variable = Total36
Tests of Between-Subjects Effectsa
Dependent Variable:	value
Source		Type III Sum of Squares	df	Mean Square	F	Sig.
Intercept	Hypothesis	4.9964	1	4.9964	4581.94	0.00940424
	Error	0.00109045	1	.001b
genotype	Hypothesis	0.0185558	1	0.0185558	95.8031	0.0648166
	Error	0.000193687	1	.000c
ExperimentA	Hypothesis	0.00109045	1	0.00109045	5.62999	0.253922
	Error	0.000193687	1	.000c
genotype * ExperimentA	Hypothesis	0.000193687	1	0.000193687	0.0922883	0.765203
	Error	0.0335794	16	.002d
a. brain = CRB, variable = Total36
b. MS(ExperimentA)
c. MS(genotype * ExperimentA)
d. MS(Error)
Expected Mean Squaresa,b,c
Source	Variance Component
	Var(ExperimentA)	Var(genotype * ExperimentA)	Var(Error)	Quadratic Term
Intercept	8.96	4.48	1	Intercept, genotype
genotype	0	4.48	1	genotype
ExperimentA	8.96	4.48	1
genotype * ExperimentA	0	4.48	1
Error	0	0	1
a. brain = CRB, variable = Total36
b. For each source, the expected mean square equals the sum of the coefficients in the cells times the variance components, plus a quadratic term involving effects in the Quadratic Term cell.
c. Expected Mean Squares are based on the Type III Sums of Squares.
brain = CRB, variable = Total38
Between-Subjects Factorsa
		N
genotype	KO	10
	WT	10
Experiment A	Experiment A	13
	Experiment B	7
a. brain = CRB, variable = Total38
Tests of Between-Subjects Effectsa
Dependent Variable:	value
Source		Type III Sum of Squares	df	Mean Square	F	Sig.
Intercept	Hypothesis	0.34379	1	0.34379	281.222	0.0379176
	Error	0.00122249	1	.001b
genotype	Hypothesis	0.000174949	1	0.000174949	3.5858	0.309312
	Error	4.87894e-05	1	4.879E-5c
ExperimentA	Hypothesis	0.00122249	1	0.00122249	25.0564	0.125528
	Error	4.87894e-05	1	4.879E-5c
genotype * ExperimentA	Hypothesis	4.87894e-05	1	4.87894e-05	0.0415636	0.841024
	Error	0.0187816	16	.001d
a. brain = CRB, variable = Total38
b. MS(ExperimentA)
c. MS(genotype * ExperimentA)
d. MS(Error)
Expected Mean Squaresa,b,c
Source	Variance Component
	Var(ExperimentA)	Var(genotype * ExperimentA)	Var(Error)	Quadratic Term
Intercept	8.96	4.48	1	Intercept, genotype
genotype	0	4.48	1	genotype
ExperimentA	8.96	4.48	1
genotype * ExperimentA	0	4.48	1
Error	0	0	1
a. brain = CRB, variable = Total38
b. For each source, the expected mean square equals the sum of the coefficients in the cells times the variance components, plus a quadratic term involving effects in the Quadratic Term cell.
c. Expected Mean Squares are based on the Type III Sums of Squares.
brain = CRB, variable = Totalpolysaturated
Between-Subjects Factorsa
		N
genotype	KO	10
	WT	10
Experiment A	Experiment A	13
	Experiment B	7
a. brain = CRB, variable = Totalpolysaturated
Tests of Between-Subjects Effectsa
Dependent Variable:	value
Source		Type III Sum of Squares	df	Mean Square	F	Sig.
Intercept	Hypothesis	1.54054	1	1.54054	220.682	0.04279
	Error	0.00698081	1	.007b
genotype	Hypothesis	0.00300806	1	0.00300806	5.01471	0.267372
	Error	0.000599847	1	.001c
ExperimentA	Hypothesis	0.00698081	1	0.00698081	11.6376	0.18153
	Error	0.000599847	1	.001c
genotype * ExperimentA	Hypothesis	0.000599847	1	0.000599847	0.180212	0.676845
	Error	0.0532572	16	.003d
a. brain = CRB, variable = Totalpolysaturated
b. MS(ExperimentA)
c. MS(genotype * ExperimentA)
d. MS(Error)
Expected Mean Squaresa,b,c
Source	Variance Component
	Var(ExperimentA)	Var(genotype * ExperimentA)	Var(Error)	Quadratic Term
Intercept	8.96	4.48	1	Intercept, genotype
genotype	0	4.48	1	genotype
ExperimentA	8.96	4.48	1
genotype * ExperimentA	0	4.48	1
Error	0	0	1
a. brain = CRB, variable = Totalpolysaturated
b. For each source, the expected mean square equals the sum of the coefficients in the cells times the variance components, plus a quadratic term involving effects in the Quadratic Term cell.
c. Expected Mean Squares are based on the Type III Sums of Squares.
brain = CRB, variable = Totalunormonosaturated
Between-Subjects Factorsa
		N
genotype	KO	10
	WT	10
Experiment A	Experiment A	13
	Experiment B	7
a. brain = CRB, variable = Totalunormonosaturated
Tests of Between-Subjects Effectsa
Dependent Variable:	value
Source		Type III Sum of Squares	df	Mean Square	F	Sig.
Intercept	Hypothesis	8.95218	1	8.95218	1282.4	0.0177728
	Error	0.00698081	1	.007b
genotype	Hypothesis	0.00300806	1	0.00300806	5.01471	0.267372
	Error	0.000599847	1	.001c
ExperimentA	Hypothesis	0.00698081	1	0.00698081	11.6376	0.18153
	Error	0.000599847	1	.001c
genotype * ExperimentA	Hypothesis	0.000599847	1	0.000599847	0.180212	0.676845
	Error	0.0532572	16	.003d
a. brain = CRB, variable = Totalunormonosaturated
b. MS(ExperimentA)
c. MS(genotype * ExperimentA)
d. MS(Error)
Expected Mean Squaresa,b,c
Source	Variance Component
	Var(ExperimentA)	Var(genotype * ExperimentA)	Var(Error)	Quadratic Term
Intercept	8.96	4.48	1	Intercept, genotype
genotype	0	4.48	1	genotype
ExperimentA	8.96	4.48	1
genotype * ExperimentA	0	4.48	1
Error	0	0	1
a. brain = CRB, variable = Totalunormonosaturated
b. For each source, the expected mean square equals the sum of the coefficients in the cells times the variance components, plus a quadratic term involving effects in the Quadratic Term cell.
c. Expected Mean Squares are based on the Type III Sums of Squares.
brain = CTX, variable = ratio32343638
Between-Subjects Factorsa
		N
genotype	KO	12
	WT	12
Experiment A	Experiment A	16
	Experiment B	8
a. brain = CTX, variable = ratio32343638
Tests of Between-Subjects Effectsa
Dependent Variable:	value
Source		Type III Sum of Squares	df	Mean Square	F	Sig.
Intercept	Hypothesis	3.78195	1	3.78195	70.6595	0.0753804
	Error	0.0535237	1	.054b
genotype	Hypothesis	0.0292676	1	0.0292676	22.3001	0.132849
	Error	0.00131244	1	.001c
ExperimentA	Hypothesis	0.0535237	1	0.0535237	40.7817	0.098886
	Error	0.00131244	1	.001c
genotype * ExperimentA	Hypothesis	0.00131244	1	0.00131244	0.0738977	0.78853
	Error	0.355206	20	.018d
a. brain = CTX, variable = ratio32343638
b. MS(ExperimentA)
c. MS(genotype * ExperimentA)
d. MS(Error)
Expected Mean Squaresa,b,c
Source	Variance Component
	Var(ExperimentA)	Var(genotype * ExperimentA)	Var(Error)	Quadratic Term
Intercept	10.6667	5.33333	1	Intercept, genotype
genotype	0	5.33333	1	genotype
ExperimentA	10.6667	5.33333	1
genotype * ExperimentA	0	5.33333	1
Error	0	0	1
a. brain = CTX, variable = ratio32343638
b. For each source, the expected mean square equals the sum of the coefficients in the cells times the variance components, plus a quadratic term involving effects in the Quadratic Term cell.
c. Expected Mean Squares are based on the Type III Sums of Squares.
brain = CTX, variable = Total
Between-Subjects Factorsa
		N
genotype	KO	12
	WT	12
Experiment A	Experiment A	16
	Experiment B	8
a. brain = CTX, variable = Total
Tests of Between-Subjects Effectsa
Dependent Variable:	value
Source		Type III Sum of Squares	df	Mean Square	F	Sig.
Intercept	Hypothesis	125479	1	125479	62.8772	0.0798633
	Error	1995.62	1	1995.624b
genotype	Hypothesis	19861.1	1	19861.1	148.772	0.0520775
	Error	133.501	1	133.501c
ExperimentA	Hypothesis	1995.62	1	1995.62	14.9484	0.161127
	Error	133.501	1	133.501c
genotype * ExperimentA	Hypothesis	133.501	1	133.501	0.0356036	0.852238
	Error	74992.8	20	3749.641d
a. brain = CTX, variable = Total
b. MS(ExperimentA)
c. MS(genotype * ExperimentA)
d. MS(Error)
Expected Mean Squaresa,b,c
Source	Variance Component
	Var(ExperimentA)	Var(genotype * ExperimentA)	Var(Error)	Quadratic Term
Intercept	10.6667	5.33333	1	Intercept, genotype
genotype	0	5.33333	1	genotype
ExperimentA	10.6667	5.33333	1
genotype * ExperimentA	0	5.33333	1
Error	0	0	1
a. brain = CTX, variable = Total
b. For each source, the expected mean square equals the sum of the coefficients in the cells times the variance components, plus a quadratic term involving effects in the Quadratic Term cell.
c. Expected Mean Squares are based on the Type III Sums of Squares.
brain = CTX, variable = Total32
Between-Subjects Factorsa
		N
genotype	KO	12
	WT	12
Experiment A	Experiment A	16
	Experiment B	8
a. brain = CTX, variable = Total32
Tests of Between-Subjects Effectsa
Dependent Variable:	value
Source		Type III Sum of Squares	df	Mean Square	F	Sig.
Intercept	Hypothesis	0.0118818	1	0.0118818	44.7663	0.0944499
	Error	0.000265417	1	.000b
genotype	Hypothesis	0.000529472	1	0.000529472	5.99796	0.24679
	Error	8.82752e-05	1	8.828E-5c
ExperimentA	Hypothesis	0.000265417	1	0.000265417	3.0067	0.333026
	Error	8.82752e-05	1	8.828E-5c
genotype * ExperimentA	Hypothesis	8.82752e-05	1	8.82752e-05	0.886057	0.35778
	Error	0.00199254	20	9.963E-5d
a. brain = CTX, variable = Total32
b. MS(ExperimentA)
c. MS(genotype * ExperimentA)
d. MS(Error)
Expected Mean Squaresa,b,c
Source	Variance Component
	Var(ExperimentA)	Var(genotype * ExperimentA)	Var(Error)	Quadratic Term
Intercept	10.6667	5.33333	1	Intercept, genotype
genotype	0	5.33333	1	genotype
ExperimentA	10.6667	5.33333	1
genotype * ExperimentA	0	5.33333	1
Error	0	0	1
a. brain = CTX, variable = Total32
b. For each source, the expected mean square equals the sum of the coefficients in the cells times the variance components, plus a quadratic term involving effects in the Quadratic Term cell.
c. Expected Mean Squares are based on the Type III Sums of Squares.
brain = CTX, variable = Total34
Between-Subjects Factorsa
		N
genotype	KO	12
	WT	12
Experiment A	Experiment A	16
	Experiment B	8
a. brain = CTX, variable = Total34
Tests of Between-Subjects Effectsa
Dependent Variable:	value
Source		Type III Sum of Squares	df	Mean Square	F	Sig.
Intercept	Hypothesis	1.52516	1	1.52516	192.994	0.0457467
	Error	0.00790263	1	.008b
genotype	Hypothesis	0.0032978	1	0.0032978	97.8184	0.06415
	Error	3.37135e-05	1	3.371E-5c
ExperimentA	Hypothesis	0.00790263	1	0.00790263	234.406	0.0415221
	Error	3.37135e-05	1	3.371E-5c
genotype * ExperimentA	Hypothesis	3.37135e-05	1	3.37135e-05	0.0120188	0.913795
	Error	0.0561011	20	.003d
a. brain = CTX, variable = Total34
b. MS(ExperimentA)
c. MS(genotype * ExperimentA)
d. MS(Error)
Expected Mean Squaresa,b,c
Source	Variance Component
	Var(ExperimentA)	Var(genotype * ExperimentA)	Var(Error)	Quadratic Term
Intercept	10.6667	5.33333	1	Intercept, genotype
genotype	0	5.33333	1	genotype
ExperimentA	10.6667	5.33333	1
genotype * ExperimentA	0	5.33333	1
Error	0	0	1
a. brain = CTX, variable = Total34
b. For each source, the expected mean square equals the sum of the coefficients in the cells times the variance components, plus a quadratic term involving effects in the Quadratic Term cell.
c. Expected Mean Squares are based on the Type III Sums of Squares.
brain = CTX, variable = Total36
Between-Subjects Factorsa
		N
genotype	KO	12
	WT	12
Experiment A	Experiment A	16
	Experiment B	8
a. brain = CTX, variable = Total36
Tests of Between-Subjects Effectsa
Dependent Variable:	value
Source		Type III Sum of Squares	df	Mean Square	F	Sig.
Intercept	Hypothesis	6.81369	1	6.81369	600.38	0.0259673
	Error	0.011349	1	.011b
genotype	Hypothesis	0.0139341	1	0.0139341	83394.3	0.0022045
	Error	1.67087e-07	1	1.671E-7c
ExperimentA	Hypothesis	0.011349	1	0.011349	67922.4	0.00244271
	Error	1.67087e-07	1	1.671E-7c
genotype * ExperimentA	Hypothesis	1.67087e-07	1	1.67087e-07	5.58674e-05	0.99411
	Error	0.0598156	20	.003d
a. brain = CTX, variable = Total36
b. MS(ExperimentA)
c. MS(genotype * ExperimentA)
d. MS(Error)
Expected Mean Squaresa,b,c
Source	Variance Component
	Var(ExperimentA)	Var(genotype * ExperimentA)	Var(Error)	Quadratic Term
Intercept	10.6667	5.33333	1	Intercept, genotype
genotype	0	5.33333	1	genotype
ExperimentA	10.6667	5.33333	1
genotype * ExperimentA	0	5.33333	1
Error	0	0	1
a. brain = CTX, variable = Total36
b. For each source, the expected mean square equals the sum of the coefficients in the cells times the variance components, plus a quadratic term involving effects in the Quadratic Term cell.
c. Expected Mean Squares are based on the Type III Sums of Squares.
brain = CTX, variable = Total38
Between-Subjects Factorsa
		N
genotype	KO	12
	WT	12
Experiment A	Experiment A	16
	Experiment B	8
a. brain = CTX, variable = Total38
Tests of Between-Subjects Effectsa
Dependent Variable:	value
Source		Type III Sum of Squares	df	Mean Square	F	Sig.
Intercept	Hypothesis	0.441587	1	0.441587	244779	0.00128674
	Error	1.80402e-06	1	1.804E-6b
genotype	Hypothesis	0.00141422	1	0.00141422	5.80336	0.250485
	Error	0.00024369	1	.000c
ExperimentA	Hypothesis	1.80402e-06	1	1.80402e-06	0.00740293	0.94536
	Error	0.00024369	1	.000c
genotype * ExperimentA	Hypothesis	0.00024369	1	0.00024369	0.252544	0.620778
	Error	0.0192988	20	.001d
a. brain = CTX, variable = Total38
b. MS(ExperimentA)
c. MS(genotype * ExperimentA)
d. MS(Error)
Expected Mean Squaresa,b,c
Source	Variance Component
	Var(ExperimentA)	Var(genotype * ExperimentA)	Var(Error)	Quadratic Term
Intercept	10.6667	5.33333	1	Intercept, genotype
genotype	0	5.33333	1	genotype
ExperimentA	10.6667	5.33333	1
genotype * ExperimentA	0	5.33333	1
Error	0	0	1
a. brain = CTX, variable = Total38
b. For each source, the expected mean square equals the sum of the coefficients in the cells times the variance components, plus a quadratic term involving effects in the Quadratic Term cell.
c. Expected Mean Squares are based on the Type III Sums of Squares.
brain = CTX, variable = Totalpolysaturated
Between-Subjects Factorsa
		N
genotype	KO	12
	WT	12
Experiment A	Experiment A	16
	Experiment B	8
a. brain = CTX, variable = Totalpolysaturated
Tests of Between-Subjects Effectsa
Dependent Variable:	value
Source		Type III Sum of Squares	df	Mean Square	F	Sig.
Intercept	Hypothesis	1.67621	1	1.67621	43310.7	0.003059
	Error	3.8702e-05	1	3.870E-5b
genotype	Hypothesis	0.000950825	1	0.000950825	1009.3	0.0200321
	Error	9.42064e-07	1	9.421E-7c
ExperimentA	Hypothesis	3.8702e-05	1	3.8702e-05	41.0822	0.0985295
	Error	9.42064e-07	1	9.421E-7c
genotype * ExperimentA	Hypothesis	9.42064e-07	1	9.42064e-07	0.000712392	0.978971
	Error	0.0264479	20	.001d
a. brain = CTX, variable = Totalpolysaturated
b. MS(ExperimentA)
c. MS(genotype * ExperimentA)
d. MS(Error)
Expected Mean Squaresa,b,c
Source	Variance Component
	Var(ExperimentA)	Var(genotype * ExperimentA)	Var(Error)	Quadratic Term
Intercept	10.6667	5.33333	1	Intercept, genotype
genotype	0	5.33333	1	genotype
ExperimentA	10.6667	5.33333	1
genotype * ExperimentA	0	5.33333	1
Error	0	0	1
a. brain = CTX, variable = Totalpolysaturated
b. For each source, the expected mean square equals the sum of the coefficients in the cells times the variance components, plus a quadratic term involving effects in the Quadratic Term cell.
c. Expected Mean Squares are based on the Type III Sums of Squares.
brain = CTX, variable = Totalunormonosaturated
Between-Subjects Factorsa
		N
genotype	KO	12
	WT	12
Experiment A	Experiment A	16
	Experiment B	8
a. brain = CTX, variable = Totalunormonosaturated
Tests of Between-Subjects Effectsa
Dependent Variable:	value
Source		Type III Sum of Squares	df	Mean Square	F	Sig.
Intercept	Hypothesis	11.0498	1	11.0498	285508	0.00119143
	Error	3.8702e-05	1	3.870E-5b
genotype	Hypothesis	0.000950825	1	0.000950825	1009.3	0.0200321
	Error	9.42064e-07	1	9.421E-7c
ExperimentA	Hypothesis	3.8702e-05	1	3.8702e-05	41.0822	0.0985295
	Error	9.42064e-07	1	9.421E-7c
genotype * ExperimentA	Hypothesis	9.42064e-07	1	9.42064e-07	0.000712392	0.978971
	Error	0.0264479	20	.001d
a. brain = CTX, variable = Totalunormonosaturated
b. MS(ExperimentA)
c. MS(genotype * ExperimentA)
d. MS(Error)
Expected Mean Squaresa,b,c
Source	Variance Component
	Var(ExperimentA)	Var(genotype * ExperimentA)	Var(Error)	Quadratic Term
Intercept	10.6667	5.33333	1	Intercept, genotype
genotype	0	5.33333	1	genotype
ExperimentA	10.6667	5.33333	1
genotype * ExperimentA	0	5.33333	1
Error	0	0	1
a. brain = CTX, variable = Totalunormonosaturated
b. For each source, the expected mean square equals the sum of the coefficients in the cells times the variance components, plus a quadratic term involving effects in the Quadratic Term cell.
c. Expected Mean Squares are based on the Type III Sums of Squares.
brain = HP, variable = ratio32343638
Between-Subjects Factorsa
		N
genotype	KO	12
	WT	12
Experiment A	Experiment A	16
	Experiment B	8
a. brain = HP, variable = ratio32343638
Tests of Between-Subjects Effectsa
Dependent Variable:	value
Source		Type III Sum of Squares	df	Mean Square	F	Sig.
Intercept	Hypothesis	5.92682	1	5.92682	200.19	0.0449198
	Error	0.029606	1	.030b
genotype	Hypothesis	0.122433	1	0.122433	25.2322	0.125101
	Error	0.00485226	1	.005c
ExperimentA	Hypothesis	0.029606	1	0.029606	6.10149	0.244889
	Error	0.00485226	1	.005c
genotype * ExperimentA	Hypothesis	0.00485226	1	0.00485226	0.112864	0.740405
	Error	0.859838	20	.043d
a. brain = HP, variable = ratio32343638
b. MS(ExperimentA)
c. MS(genotype * ExperimentA)
d. MS(Error)
Expected Mean Squaresa,b,c
Source	Variance Component
	Var(ExperimentA)	Var(genotype * ExperimentA)	Var(Error)	Quadratic Term
Intercept	10.6667	5.33333	1	Intercept, genotype
genotype	0	5.33333	1	genotype
ExperimentA	10.6667	5.33333	1
genotype * ExperimentA	0	5.33333	1
Error	0	0	1
a. brain = HP, variable = ratio32343638
b. For each source, the expected mean square equals the sum of the coefficients in the cells times the variance components, plus a quadratic term involving effects in the Quadratic Term cell.
c. Expected Mean Squares are based on the Type III Sums of Squares.
brain = HP, variable = Total
Between-Subjects Factorsa
		N
genotype	KO	12
	WT	12
Experiment A	Experiment A	16
	Experiment B	8
a. brain = HP, variable = Total
Tests of Between-Subjects Effectsa
Dependent Variable:	value
Source		Type III Sum of Squares	df	Mean Square	F	Sig.
Intercept	Hypothesis	36890.6	1	36890.6	10.4354	0.191116
	Error	3535.15	1	3535.147b
genotype	Hypothesis	58.5141	1	58.5141	0.0321996	0.886966
	Error	1817.23	1	1817.229c
ExperimentA	Hypothesis	3535.15	1	3535.15	1.94535	0.395993
	Error	1817.23	1	1817.229c
genotype * ExperimentA	Hypothesis	1817.23	1	1817.23	0.565536	0.460798
	Error	64265.7	20	3213.287d
a. brain = HP, variable = Total
b. MS(ExperimentA)
c. MS(genotype * ExperimentA)
d. MS(Error)
Expected Mean Squaresa,b,c
Source	Variance Component
	Var(ExperimentA)	Var(genotype * ExperimentA)	Var(Error)	Quadratic Term
Intercept	10.6667	5.33333	1	Intercept, genotype
genotype	0	5.33333	1	genotype
ExperimentA	10.6667	5.33333	1
genotype * ExperimentA	0	5.33333	1
Error	0	0	1
a. brain = HP, variable = Total
b. For each source, the expected mean square equals the sum of the coefficients in the cells times the variance components, plus a quadratic term involving effects in the Quadratic Term cell.
c. Expected Mean Squares are based on the Type III Sums of Squares.
brain = HP, variable = Total32
Between-Subjects Factorsa
		N
genotype	KO	12
	WT	12
Experiment A	Experiment A	16
	Experiment B	8
a. brain = HP, variable = Total32
Tests of Between-Subjects Effectsa
Dependent Variable:	value
Source		Type III Sum of Squares	df	Mean Square	F	Sig.
Intercept	Hypothesis	0.0123801	1	0.0123801	156.878	0.0507199
	Error	7.89155e-05	1	7.892E-5b
genotype	Hypothesis	0.000196608	1	0.000196608	12.4529	0.175795
	Error	1.57881e-05	1	1.579E-5c
ExperimentA	Hypothesis	7.89155e-05	1	7.89155e-05	4.99841	0.267758
	Error	1.57881e-05	1	1.579E-5c
genotype * ExperimentA	Hypothesis	1.57881e-05	1	1.57881e-05	0.276152	0.605013
	Error	0.00114344	20	5.717E-5d
a. brain = HP, variable = Total32
b. MS(ExperimentA)
c. MS(genotype * ExperimentA)
d. MS(Error)
Expected Mean Squaresa,b,c
Source	Variance Component
	Var(ExperimentA)	Var(genotype * ExperimentA)	Var(Error)	Quadratic Term
Intercept	10.6667	5.33333	1	Intercept, genotype
genotype	0	5.33333	1	genotype
ExperimentA	10.6667	5.33333	1
genotype * ExperimentA	0	5.33333	1
Error	0	0	1
a. brain = HP, variable = Total32
b. For each source, the expected mean square equals the sum of the coefficients in the cells times the variance components, plus a quadratic term involving effects in the Quadratic Term cell.
c. Expected Mean Squares are based on the Type III Sums of Squares.
brain = HP, variable = Total34
Between-Subjects Factorsa
		N
genotype	KO	12
	WT	12
Experiment A	Experiment A	16
	Experiment B	8
a. brain = HP, variable = Total34
Tests of Between-Subjects Effectsa
Dependent Variable:	value
Source		Type III Sum of Squares	df	Mean Square	F	Sig.
Intercept	Hypothesis	2.08495	1	2.08495	1080.1	0.0193648
	Error	0.00193032	1	.002b
genotype	Hypothesis	0.0237164	1	0.0237164	37.2204	0.10343
	Error	0.000637189	1	.001c
ExperimentA	Hypothesis	0.00193032	1	0.00193032	3.02943	0.331989
	Error	0.000637189	1	.001c
genotype * ExperimentA	Hypothesis	0.000637189	1	0.000637189	0.139819	0.712395
	Error	0.0911445	20	.005d
a. brain = HP, variable = Total34
b. MS(ExperimentA)
c. MS(genotype * ExperimentA)
d. MS(Error)
Expected Mean Squaresa,b,c
Source	Variance Component
	Var(ExperimentA)	Var(genotype * ExperimentA)	Var(Error)	Quadratic Term
Intercept	10.6667	5.33333	1	Intercept, genotype
genotype	0	5.33333	1	genotype
ExperimentA	10.6667	5.33333	1
genotype * ExperimentA	0	5.33333	1
Error	0	0	1
a. brain = HP, variable = Total34
b. For each source, the expected mean square equals the sum of the coefficients in the cells times the variance components, plus a quadratic term involving effects in the Quadratic Term cell.
c. Expected Mean Squares are based on the Type III Sums of Squares.
brain = HP, variable = Total36
Between-Subjects Factorsa
		N
genotype	KO	12
	WT	12
Experiment A	Experiment A	16
	Experiment B	8
a. brain = HP, variable = Total36
Tests of Between-Subjects Effectsa
Dependent Variable:	value
Source		Type III Sum of Squares	df	Mean Square	F	Sig.
Intercept	Hypothesis	6.08502	1	6.08502	2261.64	0.0133846
	Error	0.00269053	1	.003b
genotype	Hypothesis	0.0239515	1	0.0239515	49.7633	0.0896482
	Error	0.000481309	1	.000c
ExperimentA	Hypothesis	0.00269053	1	0.00269053	5.59003	0.254735
	Error	0.000481309	1	.000c
genotype * ExperimentA	Hypothesis	0.000481309	1	0.000481309	0.129469	0.722755
	Error	0.0743512	20	.004d
a. brain = HP, variable = Total36
b. MS(ExperimentA)
c. MS(genotype * ExperimentA)
d. MS(Error)
Expected Mean Squaresa,b,c
Source	Variance Component
	Var(ExperimentA)	Var(genotype * ExperimentA)	Var(Error)	Quadratic Term
Intercept	10.6667	5.33333	1	Intercept, genotype
genotype	0	5.33333	1	genotype
ExperimentA	10.6667	5.33333	1
genotype * ExperimentA	0	5.33333	1
Error	0	0	1
a. brain = HP, variable = Total36
b. For each source, the expected mean square equals the sum of the coefficients in the cells times the variance components, plus a quadratic term involving effects in the Quadratic Term cell.
c. Expected Mean Squares are based on the Type III Sums of Squares.
brain = HP, variable = Total38
Between-Subjects Factorsa
		N
genotype	KO	12
	WT	12
Experiment A	Experiment A	16
	Experiment B	8
a. brain = HP, variable = Total38
Tests of Between-Subjects Effectsa
Dependent Variable:	value
Source		Type III Sum of Squares	df	Mean Square	F	Sig.
Intercept	Hypothesis	0.356193	1	0.356193	395887	0.0010118
	Error	8.99734e-07	1	8.997E-7b
genotype	Hypothesis	0.000175836	1	0.000175836	392.198	0.0321188
	Error	4.48335e-07	1	4.483E-7c
ExperimentA	Hypothesis	8.99734e-07	1	8.99734e-07	2.00683	0.391315
	Error	4.48335e-07	1	4.483E-7c
genotype * ExperimentA	Hypothesis	4.48335e-07	1	4.48335e-07	0.000746244	0.978477
	Error	0.0120158	20	.001d
a. brain = HP, variable = Total38
b. MS(ExperimentA)
c. MS(genotype * ExperimentA)
d. MS(Error)
Expected Mean Squaresa,b,c
Source	Variance Component
	Var(ExperimentA)	Var(genotype * ExperimentA)	Var(Error)	Quadratic Term
Intercept	10.6667	5.33333	1	Intercept, genotype
genotype	0	5.33333	1	genotype
ExperimentA	10.6667	5.33333	1
genotype * ExperimentA	0	5.33333	1
Error	0	0	1
a. brain = HP, variable = Total38
b. For each source, the expected mean square equals the sum of the coefficients in the cells times the variance components, plus a quadratic term involving effects in the Quadratic Term cell.
c. Expected Mean Squares are based on the Type III Sums of Squares.
brain = HP, variable = Totalpolysaturated
Between-Subjects Factorsa
		N
genotype	KO	12
	WT	12
Experiment A	Experiment A	16
	Experiment B	8
a. brain = HP, variable = Totalpolysaturated
Tests of Between-Subjects Effectsa
Dependent Variable:	value
Source		Type III Sum of Squares	df	Mean Square	F	Sig.
Intercept	Hypothesis	1.32687	1	1.32687	1355.81	0.0172852
	Error	0.000978652	1	.001b
genotype	Hypothesis	0.00054784	1	0.00054784	18.3938	0.145832
	Error	2.97839e-05	1	2.978E-5c
ExperimentA	Hypothesis	0.000978652	1	0.000978652	32.8584	0.109953
	Error	2.97839e-05	1	2.978E-5c
genotype * ExperimentA	Hypothesis	2.97839e-05	1	2.97839e-05	0.0220247	0.883508
	Error	0.027046	20	.001d
a. brain = HP, variable = Totalpolysaturated
b. MS(ExperimentA)
c. MS(genotype * ExperimentA)
d. MS(Error)
Expected Mean Squaresa,b,c
Source	Variance Component
	Var(ExperimentA)	Var(genotype * ExperimentA)	Var(Error)	Quadratic Term
Intercept	10.6667	5.33333	1	Intercept, genotype
genotype	0	5.33333	1	genotype
ExperimentA	10.6667	5.33333	1
genotype * ExperimentA	0	5.33333	1
Error	0	0	1
a. brain = HP, variable = Totalpolysaturated
b. For each source, the expected mean square equals the sum of the coefficients in the cells times the variance components, plus a quadratic term involving effects in the Quadratic Term cell.
c. Expected Mean Squares are based on the Type III Sums of Squares.
brain = HP, variable = Totalunormonosaturated
Between-Subjects Factorsa
		N
genotype	KO	12
	WT	12
Experiment A	Experiment A	16
	Experiment B	8
a. brain = HP, variable = Totalunormonosaturated
Tests of Between-Subjects Effectsa
Dependent Variable:	value
Source		Type III Sum of Squares	df	Mean Square	F	Sig.
Intercept	Hypothesis	12.0194	1	12.0194	12281.6	0.00574435
	Error	0.000978652	1	.001b
genotype	Hypothesis	0.00054784	1	0.00054784	18.3938	0.145832
	Error	2.97839e-05	1	2.978E-5c
ExperimentA	Hypothesis	0.000978652	1	0.000978652	32.8584	0.109953
	Error	2.97839e-05	1	2.978E-5c
genotype * ExperimentA	Hypothesis	2.97839e-05	1	2.97839e-05	0.0220247	0.883508
	Error	0.027046	20	.001d
a. brain = HP, variable = Totalunormonosaturated
b. MS(ExperimentA)
c. MS(genotype * ExperimentA)
d. MS(Error)
Expected Mean Squaresa,b,c
Source	Variance Component
	Var(ExperimentA)	Var(genotype * ExperimentA)	Var(Error)	Quadratic Term
Intercept	10.6667	5.33333	1	Intercept, genotype
genotype	0	5.33333	1	genotype
ExperimentA	10.6667	5.33333	1
genotype * ExperimentA	0	5.33333	1
Error	0	0	1
a. brain = HP, variable = Totalunormonosaturated
b. For each source, the expected mean square equals the sum of the coefficients in the cells times the variance components, plus a quadratic term involving effects in the Quadratic Term cell.
c. Expected Mean Squares are based on the Type III Sums of Squares.
brain = OLF, variable = ratio32343638
Between-Subjects Factorsa
		N
genotype	KO	12
	WT	12
Experiment A	Experiment A	16
	Experiment B	8
a. brain = OLF, variable = ratio32343638
Tests of Between-Subjects Effectsa
Dependent Variable:	value
Source		Type III Sum of Squares	df	Mean Square	F	Sig.
Intercept	Hypothesis	25.9815	1	25.9815	942.11	0.0207336
	Error	0.027578	1	.028b
genotype	Hypothesis	0.441184	1	0.441184	6.2887	0.241561
	Error	0.0701551	1	.070c
ExperimentA	Hypothesis	0.027578	1	0.027578	0.3931	0.643481
	Error	0.0701551	1	.070c
genotype * ExperimentA	Hypothesis	0.0701551	1	0.0701551	0.287122	0.59798
	Error	4.88678	20	.244d
a. brain = OLF, variable = ratio32343638
b. MS(ExperimentA)
c. MS(genotype * ExperimentA)
d. MS(Error)
Expected Mean Squaresa,b,c
Source	Variance Component
	Var(ExperimentA)	Var(genotype * ExperimentA)	Var(Error)	Quadratic Term
Intercept	10.6667	5.33333	1	Intercept, genotype
genotype	0	5.33333	1	genotype
ExperimentA	10.6667	5.33333	1
genotype * ExperimentA	0	5.33333	1
Error	0	0	1
a. brain = OLF, variable = ratio32343638
b. For each source, the expected mean square equals the sum of the coefficients in the cells times the variance components, plus a quadratic term involving effects in the Quadratic Term cell.
c. Expected Mean Squares are based on the Type III Sums of Squares.
brain = OLF, variable = Total
Between-Subjects Factorsa
		N
genotype	KO	12
	WT	12
Experiment A	Experiment A	16
	Experiment B	8
a. brain = OLF, variable = Total
Tests of Between-Subjects Effectsa
Dependent Variable:	value
Source		Type III Sum of Squares	df	Mean Square	F	Sig.
Intercept	Hypothesis	2764.29	1	2764.29	208.997	0.0439662
	Error	13.2265	1	13.226b
genotype	Hypothesis	0.694785	1	0.694785	2.66335	0.349978
	Error	0.260869	1	.261c
ExperimentA	Hypothesis	13.2265	1	13.2265	50.7017	0.0888255
	Error	0.260869	1	.261c
genotype * ExperimentA	Hypothesis	0.260869	1	0.260869	0.0160342	0.900501
	Error	325.391	20	16.270d
a. brain = OLF, variable = Total
b. MS(ExperimentA)
c. MS(genotype * ExperimentA)
d. MS(Error)
Expected Mean Squaresa,b,c
Source	Variance Component
	Var(ExperimentA)	Var(genotype * ExperimentA)	Var(Error)	Quadratic Term
Intercept	10.6667	5.33333	1	Intercept, genotype
genotype	0	5.33333	1	genotype
ExperimentA	10.6667	5.33333	1
genotype * ExperimentA	0	5.33333	1
Error	0	0	1
a. brain = OLF, variable = Total
b. For each source, the expected mean square equals the sum of the coefficients in the cells times the variance components, plus a quadratic term involving effects in the Quadratic Term cell.
c. Expected Mean Squares are based on the Type III Sums of Squares.
brain = OLF, variable = Total32
Between-Subjects Factorsa
		N
genotype	KO	12
	WT	12
Experiment A	Experiment A	16
	Experiment B	8
a. brain = OLF, variable = Total32
Tests of Between-Subjects Effectsa
Dependent Variable:	value
Source		Type III Sum of Squares	df	Mean Square	F	Sig.
Intercept	Hypothesis	0.019087	1	0.019087	138.11	0.0540409
	Error	0.000138201	1	.000b
genotype	Hypothesis	0.00030383	1	0.00030383	3.00447	0.333128
	Error	0.000101126	1	.000c
ExperimentA	Hypothesis	0.000138201	1	0.000138201	1.36662	0.45049
	Error	0.000101126	1	.000c
genotype * ExperimentA	Hypothesis	0.000101126	1	0.000101126	1.63745	0.215321
	Error	0.00123517	20	6.176E-5d
a. brain = OLF, variable = Total32
b. MS(ExperimentA)
c. MS(genotype * ExperimentA)
d. MS(Error)
Expected Mean Squaresa,b,c
Source	Variance Component
	Var(ExperimentA)	Var(genotype * ExperimentA)	Var(Error)	Quadratic Term
Intercept	10.6667	5.33333	1	Intercept, genotype
genotype	0	5.33333	1	genotype
ExperimentA	10.6667	5.33333	1
genotype * ExperimentA	0	5.33333	1
Error	0	0	1
a. brain = OLF, variable = Total32
b. For each source, the expected mean square equals the sum of the coefficients in the cells times the variance components, plus a quadratic term involving effects in the Quadratic Term cell.
c. Expected Mean Squares are based on the Type III Sums of Squares.
brain = OLF, variable = Total34
Between-Subjects Factorsa
		N
genotype	KO	12
	WT	12
Experiment A	Experiment A	16
	Experiment B	8
a. brain = OLF, variable = Total34
Tests of Between-Subjects Effectsa
Dependent Variable:	value
Source		Type III Sum of Squares	df	Mean Square	F	Sig.
Intercept	Hypothesis	4.81039	1	4.81039	1555.55	0.0161379
	Error	0.00309241	1	.003b
genotype	Hypothesis	0.0141681	1	0.0141681	10.6471	0.189317
	Error	0.00133069	1	.001c
ExperimentA	Hypothesis	0.00309241	1	0.00309241	2.32392	0.3696
	Error	0.00133069	1	.001c
genotype * ExperimentA	Hypothesis	0.00133069	1	0.00133069	0.147151	0.70532
	Error	0.180861	20	.009d
a. brain = OLF, variable = Total34
b. MS(ExperimentA)
c. MS(genotype * ExperimentA)
d. MS(Error)
Expected Mean Squaresa,b,c
Source	Variance Component
	Var(ExperimentA)	Var(genotype * ExperimentA)	Var(Error)	Quadratic Term
Intercept	10.6667	5.33333	1	Intercept, genotype
genotype	0	5.33333	1	genotype
ExperimentA	10.6667	5.33333	1
genotype * ExperimentA	0	5.33333	1
Error	0	0	1
a. brain = OLF, variable = Total34
b. For each source, the expected mean square equals the sum of the coefficients in the cells times the variance components, plus a quadratic term involving effects in the Quadratic Term cell.
c. Expected Mean Squares are based on the Type III Sums of Squares.
brain = OLF, variable = Total36
Between-Subjects Factorsa
		N
genotype	KO	12
	WT	12
Experiment A	Experiment A	16
	Experiment B	8
a. brain = OLF, variable = Total36
Tests of Between-Subjects Effectsa
Dependent Variable:	value
Source		Type III Sum of Squares	df	Mean Square	F	Sig.
Intercept	Hypothesis	3.26161	1	3.26161	31398.5	0.0035927
	Error	0.000103878	1	.000b
genotype	Hypothesis	0.00950911	1	0.00950911	123.702	0.0570855
	Error	7.68711e-05	1	7.687E-5c
ExperimentA	Hypothesis	0.000103878	1	0.000103878	1.35133	0.452261
	Error	7.68711e-05	1	7.687E-5c
genotype * ExperimentA	Hypothesis	7.68711e-05	1	7.68711e-05	0.0138509	0.907487
	Error	0.110998	20	.006d
a. brain = OLF, variable = Total36
b. MS(ExperimentA)
c. MS(genotype * ExperimentA)
d. MS(Error)
Expected Mean Squaresa,b,c
Source	Variance Component
	Var(ExperimentA)	Var(genotype * ExperimentA)	Var(Error)	Quadratic Term
Intercept	10.6667	5.33333	1	Intercept, genotype
genotype	0	5.33333	1	genotype
ExperimentA	10.6667	5.33333	1
genotype * ExperimentA	0	5.33333	1
Error	0	0	1
a. brain = OLF, variable = Total36
b. For each source, the expected mean square equals the sum of the coefficients in the cells times the variance components, plus a quadratic term involving effects in the Quadratic Term cell.
c. Expected Mean Squares are based on the Type III Sums of Squares.
brain = OLF, variable = Total38
Between-Subjects Factorsa
		N
genotype	KO	12
	WT	12
Experiment A	Experiment A	16
	Experiment B	8
a. brain = OLF, variable = Total38
Tests of Between-Subjects Effectsa
Dependent Variable:	value
Source		Type III Sum of Squares	df	Mean Square	F	Sig.
Intercept	Hypothesis	0.231739	1	0.231739	204.518	0.0444435
	Error	0.0011331	1	.001b
genotype	Hypothesis	0.00151677	1	0.00151677	4.86622	0.270952
	Error	0.000311694	1	.000c
ExperimentA	Hypothesis	0.0011331	1	0.0011331	3.63529	0.307513
	Error	0.000311694	1	.000c
genotype * ExperimentA	Hypothesis	0.000311694	1	0.000311694	0.343511	0.564366
	Error	0.0181476	20	.001d
a. brain = OLF, variable = Total38
b. MS(ExperimentA)
c. MS(genotype * ExperimentA)
d. MS(Error)
Expected Mean Squaresa,b,c
Source	Variance Component
	Var(ExperimentA)	Var(genotype * ExperimentA)	Var(Error)	Quadratic Term
Intercept	10.6667	5.33333	1	Intercept, genotype
genotype	0	5.33333	1	genotype
ExperimentA	10.6667	5.33333	1
genotype * ExperimentA	0	5.33333	1
Error	0	0	1
a. brain = OLF, variable = Total38
b. For each source, the expected mean square equals the sum of the coefficients in the cells times the variance components, plus a quadratic term involving effects in the Quadratic Term cell.
c. Expected Mean Squares are based on the Type III Sums of Squares.
brain = OLF, variable = Totalpolysaturated
Between-Subjects Factorsa
		N
genotype	KO	12
	WT	12
Experiment A	Experiment A	16
	Experiment B	8
a. brain = OLF, variable = Totalpolysaturated
Tests of Between-Subjects Effectsa
Dependent Variable:	value
Source		Type III Sum of Squares	df	Mean Square	F	Sig.
Intercept	Hypothesis	1.03298	1	1.03298	369.511	0.0330884
	Error	0.00279552	1	.003b
genotype	Hypothesis	0.00125345	1	0.00125345	4.11619	0.291537
	Error	0.000304517	1	.000c
ExperimentA	Hypothesis	0.00279552	1	0.00279552	9.18017	0.202947
	Error	0.000304517	1	.000c
genotype * ExperimentA	Hypothesis	0.000304517	1	0.000304517	0.108534	0.745244
	Error	0.0561145	20	.003d
a. brain = OLF, variable = Totalpolysaturated
b. MS(ExperimentA)
c. MS(genotype * ExperimentA)
d. MS(Error)
Expected Mean Squaresa,b,c
Source	Variance Component
	Var(ExperimentA)	Var(genotype * ExperimentA)	Var(Error)	Quadratic Term
Intercept	10.6667	5.33333	1	Intercept, genotype
genotype	0	5.33333	1	genotype
ExperimentA	10.6667	5.33333	1
genotype * ExperimentA	0	5.33333	1
Error	0	0	1
a. brain = OLF, variable = Totalpolysaturated
b. For each source, the expected mean square equals the sum of the coefficients in the cells times the variance components, plus a quadratic term involving effects in the Quadratic Term cell.
c. Expected Mean Squares are based on the Type III Sums of Squares.
brain = OLF, variable = Totalunormonosaturated
Between-Subjects Factorsa
		N
genotype	KO	12
	WT	12
Experiment A	Experiment A	16
	Experiment B	8
a. brain = OLF, variable = Totalunormonosaturated
Tests of Between-Subjects Effectsa
Dependent Variable:	value
Source		Type III Sum of Squares	df	Mean Square	F	Sig.
Intercept	Hypothesis	12.9776	1	12.9776	4642.29	0.00934292
	Error	0.00279552	1	.003b
genotype	Hypothesis	0.00125345	1	0.00125345	4.11619	0.291537
	Error	0.000304517	1	.000c
ExperimentA	Hypothesis	0.00279552	1	0.00279552	9.18017	0.202947
	Error	0.000304517	1	.000c
genotype * ExperimentA	Hypothesis	0.000304517	1	0.000304517	0.108534	0.745244
	Error	0.0561145	20	.003d
a. brain = OLF, variable = Totalunormonosaturated
b. MS(ExperimentA)
c. MS(genotype * ExperimentA)
d. MS(Error)
Expected Mean Squaresa,b,c
Source	Variance Component
	Var(ExperimentA)	Var(genotype * ExperimentA)	Var(Error)	Quadratic Term
Intercept	10.6667	5.33333	1	Intercept, genotype
genotype	0	5.33333	1	genotype
ExperimentA	10.6667	5.33333	1
genotype * ExperimentA	0	5.33333	1
Error	0	0	1
a. brain = OLF, variable = Totalunormonosaturated
b. For each source, the expected mean square equals the sum of the coefficients in the cells times the variance components, plus a quadratic term involving effects in the Quadratic Term cell.
c. Expected Mean Squares are based on the Type III Sums of Squares.
brain = Rest, variable = ratio32343638
Between-Subjects Factorsa
		N
genotype	KO	12
	WT	12
Experiment A	Experiment A	16
	Experiment B	8
a. brain = Rest, variable = ratio32343638
Tests of Between-Subjects Effectsa
Dependent Variable:	value
Source		Type III Sum of Squares	df	Mean Square	F	Sig.
Intercept	Hypothesis	4.61334	1	4.61334	11059.4	0.00605342
	Error	0.000417141	1	.000b
genotype	Hypothesis	0.0289887	1	0.0289887	163.381	0.0497044
	Error	0.00017743	1	.000c
ExperimentA	Hypothesis	0.000417141	1	0.000417141	2.35102	0.36791
	Error	0.00017743	1	.000c
genotype * ExperimentA	Hypothesis	0.00017743	1	0.00017743	0.0255773	0.874541
	Error	0.13874	20	.007d
a. brain = Rest, variable = ratio32343638
b. MS(ExperimentA)
c. MS(genotype * ExperimentA)
d. MS(Error)
Expected Mean Squaresa,b,c
Source	Variance Component
	Var(ExperimentA)	Var(genotype * ExperimentA)	Var(Error)	Quadratic Term
Intercept	10.6667	5.33333	1	Intercept, genotype
genotype	0	5.33333	1	genotype
ExperimentA	10.6667	5.33333	1
genotype * ExperimentA	0	5.33333	1
Error	0	0	1
a. brain = Rest, variable = ratio32343638
b. For each source, the expected mean square equals the sum of the coefficients in the cells times the variance components, plus a quadratic term involving effects in the Quadratic Term cell.
c. Expected Mean Squares are based on the Type III Sums of Squares.
brain = Rest, variable = Total
Between-Subjects Factorsa
		N
genotype	KO	12
	WT	12
Experiment A	Experiment A	16
	Experiment B	8
a. brain = Rest, variable = Total
Tests of Between-Subjects Effectsa
Dependent Variable:	value
Source		Type III Sum of Squares	df	Mean Square	F	Sig.
Intercept	Hypothesis	321769	1	321769	33.0346	0.109666
	Error	9740.37	1	9740.367b
genotype	Hypothesis	11006.2	1	11006.2	8.92702	0.205612
	Error	1232.91	1	1232.910c
ExperimentA	Hypothesis	9740.37	1	9740.37	7.90031	0.217604
	Error	1232.91	1	1232.910c
genotype * ExperimentA	Hypothesis	1232.91	1	1232.91	0.0468956	0.83075
	Error	525810	20	26290.500d
a. brain = Rest, variable = Total
b. MS(ExperimentA)
c. MS(genotype * ExperimentA)
d. MS(Error)
Expected Mean Squaresa,b,c
Source	Variance Component
	Var(ExperimentA)	Var(genotype * ExperimentA)	Var(Error)	Quadratic Term
Intercept	10.6667	5.33333	1	Intercept, genotype
genotype	0	5.33333	1	genotype
ExperimentA	10.6667	5.33333	1
genotype * ExperimentA	0	5.33333	1
Error	0	0	1
a. brain = Rest, variable = Total
b. For each source, the expected mean square equals the sum of the coefficients in the cells times the variance components, plus a quadratic term involving effects in the Quadratic Term cell.
c. Expected Mean Squares are based on the Type III Sums of Squares.
brain = Rest, variable = Total32
Between-Subjects Factorsa
		N
genotype	KO	12
	WT	12
Experiment A	Experiment A	16
	Experiment B	8
a. brain = Rest, variable = Total32
Tests of Between-Subjects Effectsa
Dependent Variable:	value
Source		Type III Sum of Squares	df	Mean Square	F	Sig.
Intercept	Hypothesis	0.00613506	1	0.00613506	1087.32	0.0193005
	Error	5.64234e-06	1	5.642E-6b
genotype	Hypothesis	3.29506e-05	1	3.29506e-05	2.9797	0.33427
	Error	1.10584e-05	1	1.106E-5c
ExperimentA	Hypothesis	5.64234e-06	1	5.64234e-06	0.510234	0.605128
	Error	1.10584e-05	1	1.106E-5c
genotype * ExperimentA	Hypothesis	1.10584e-05	1	1.10584e-05	0.510809	0.483049
	Error	0.000432974	20	2.165E-5d
a. brain = Rest, variable = Total32
b. MS(ExperimentA)
c. MS(genotype * ExperimentA)
d. MS(Error)
Expected Mean Squaresa,b,c
Source	Variance Component
	Var(ExperimentA)	Var(genotype * ExperimentA)	Var(Error)	Quadratic Term
Intercept	10.6667	5.33333	1	Intercept, genotype
genotype	0	5.33333	1	genotype
ExperimentA	10.6667	5.33333	1
genotype * ExperimentA	0	5.33333	1
Error	0	0	1
a. brain = Rest, variable = Total32
b. For each source, the expected mean square equals the sum of the coefficients in the cells times the variance components, plus a quadratic term involving effects in the Quadratic Term cell.
c. Expected Mean Squares are based on the Type III Sums of Squares.
brain = Rest, variable = Total34
Between-Subjects Factorsa
		N
genotype	KO	12
	WT	12
Experiment A	Experiment A	16
	Experiment B	8
a. brain = Rest, variable = Total34
Tests of Between-Subjects Effectsa
Dependent Variable:	value
Source		Type III Sum of Squares	df	Mean Square	F	Sig.
Intercept	Hypothesis	1.89659	1	1.89659	29978.1	0.00367683
	Error	6.32659e-05	1	6.327E-5b
genotype	Hypothesis	0.0052608	1	0.0052608	598.465	0.0260087
	Error	8.79049e-06	1	8.790E-6c
ExperimentA	Hypothesis	6.32659e-05	1	6.32659e-05	7.19709	0.227146
	Error	8.79049e-06	1	8.790E-6c
genotype * ExperimentA	Hypothesis	8.79049e-06	1	8.79049e-06	0.00703801	0.933976
	Error	0.02498	20	.001d
a. brain = Rest, variable = Total34
b. MS(ExperimentA)
c. MS(genotype * ExperimentA)
d. MS(Error)
Expected Mean Squaresa,b,c
Source	Variance Component
	Var(ExperimentA)	Var(genotype * ExperimentA)	Var(Error)	Quadratic Term
Intercept	10.6667	5.33333	1	Intercept, genotype
genotype	0	5.33333	1	genotype
ExperimentA	10.6667	5.33333	1
genotype * ExperimentA	0	5.33333	1
Error	0	0	1
a. brain = Rest, variable = Total34
b. For each source, the expected mean square equals the sum of the coefficients in the cells times the variance components, plus a quadratic term involving effects in the Quadratic Term cell.
c. Expected Mean Squares are based on the Type III Sums of Squares.
brain = Rest, variable = Total36
Between-Subjects Factorsa
		N
genotype	KO	12
	WT	12
Experiment A	Experiment A	16
	Experiment B	8
a. brain = Rest, variable = Total36
Tests of Between-Subjects Effectsa
Dependent Variable:	value
Source		Type III Sum of Squares	df	Mean Square	F	Sig.
Intercept	Hypothesis	6.5707	1	6.5707	26282.6	0.00392682
	Error	0.000250002	1	.000b
genotype	Hypothesis	0.00145377	1	0.00145377	176.082	0.0478854
	Error	8.2562e-06	1	8.256E-6c
ExperimentA	Hypothesis	0.000250002	1	0.000250002	30.2806	0.114442
	Error	8.2562e-06	1	8.256E-6c
genotype * ExperimentA	Hypothesis	8.2562e-06	1	8.2562e-06	0.00793517	0.929905
	Error	0.0208091	20	.001d
a. brain = Rest, variable = Total36
b. MS(ExperimentA)
c. MS(genotype * ExperimentA)
d. MS(Error)
Expected Mean Squaresa,b,c
Source	Variance Component
	Var(ExperimentA)	Var(genotype * ExperimentA)	Var(Error)	Quadratic Term
Intercept	10.6667	5.33333	1	Intercept, genotype
genotype	0	5.33333	1	genotype
ExperimentA	10.6667	5.33333	1
genotype * ExperimentA	0	5.33333	1
Error	0	0	1
a. brain = Rest, variable = Total36
b. For each source, the expected mean square equals the sum of the coefficients in the cells times the variance components, plus a quadratic term involving effects in the Quadratic Term cell.
c. Expected Mean Squares are based on the Type III Sums of Squares.
brain = Rest, variable = Total38
Between-Subjects Factorsa
		N
genotype	KO	12
	WT	12
Experiment A	Experiment A	16
	Experiment B	8
a. brain = Rest, variable = Total38
Tests of Between-Subjects Effectsa
Dependent Variable:	value
Source		Type III Sum of Squares	df	Mean Square	F	Sig.
Intercept	Hypothesis	0.359963	1	0.359963	11977.4	0.00581683
	Error	3.00535e-05	1	3.005E-5b
genotype	Hypothesis	0.00161149	1	0.00161149	138.024	0.0540576
	Error	1.16754e-05	1	1.168E-5c
ExperimentA	Hypothesis	3.00535e-05	1	3.00535e-05	2.57409	0.354831
	Error	1.16754e-05	1	1.168E-5c
genotype * ExperimentA	Hypothesis	1.16754e-05	1	1.16754e-05	0.0287407	0.867082
	Error	0.00812465	20	.000d
a. brain = Rest, variable = Total38
b. MS(ExperimentA)
c. MS(genotype * ExperimentA)
d. MS(Error)
Expected Mean Squaresa,b,c
Source	Variance Component
	Var(ExperimentA)	Var(genotype * ExperimentA)	Var(Error)	Quadratic Term
Intercept	10.6667	5.33333	1	Intercept, genotype
genotype	0	5.33333	1	genotype
ExperimentA	10.6667	5.33333	1
genotype * ExperimentA	0	5.33333	1
Error	0	0	1
a. brain = Rest, variable = Total38
b. For each source, the expected mean square equals the sum of the coefficients in the cells times the variance components, plus a quadratic term involving effects in the Quadratic Term cell.
c. Expected Mean Squares are based on the Type III Sums of Squares.
brain = Rest, variable = Totalpolysaturated
Between-Subjects Factorsa
		N
genotype	KO	12
	WT	12
Experiment A	Experiment A	16
	Experiment B	8
a. brain = Rest, variable = Totalpolysaturated
Tests of Between-Subjects Effectsa
Dependent Variable:	value
Source		Type III Sum of Squares	df	Mean Square	F	Sig.
Intercept	Hypothesis	1.61668	1	1.61668	3125.45	0.0113862
	Error	0.000517262	1	.001b
genotype	Hypothesis	0.012307	1	0.012307	26.1071	0.12304
	Error	0.000471405	1	.000c
ExperimentA	Hypothesis	0.000517262	1	0.000517262	1.09728	0.485231
	Error	0.000471405	1	.000c
genotype * ExperimentA	Hypothesis	0.000471405	1	0.000471405	0.395991	0.536289
	Error	0.0238088	20	.001d
a. brain = Rest, variable = Totalpolysaturated
b. MS(ExperimentA)
c. MS(genotype * ExperimentA)
d. MS(Error)
Expected Mean Squaresa,b,c
Source	Variance Component
	Var(ExperimentA)	Var(genotype * ExperimentA)	Var(Error)	Quadratic Term
Intercept	10.6667	5.33333	1	Intercept, genotype
genotype	0	5.33333	1	genotype
ExperimentA	10.6667	5.33333	1
genotype * ExperimentA	0	5.33333	1
Error	0	0	1
a. brain = Rest, variable = Totalpolysaturated
b. For each source, the expected mean square equals the sum of the coefficients in the cells times the variance components, plus a quadratic term involving effects in the Quadratic Term cell.
c. Expected Mean Squares are based on the Type III Sums of Squares.
brain = Rest, variable = Totalunormonosaturated
Between-Subjects Factorsa
		N
genotype	KO	12
	WT	12
Experiment A	Experiment A	16
	Experiment B	8
a. brain = Rest, variable = Totalunormonosaturated
Tests of Between-Subjects Effectsa
Dependent Variable:	value
Source		Type III Sum of Squares	df	Mean Square	F	Sig.
Intercept	Hypothesis	11.2045	1	11.2045	21661.2	0.00432546
	Error	0.000517262	1	.001b
genotype	Hypothesis	0.012307	1	0.012307	26.1071	0.12304
	Error	0.000471405	1	.000c
ExperimentA	Hypothesis	0.000517262	1	0.000517262	1.09728	0.485231
	Error	0.000471405	1	.000c
genotype * ExperimentA	Hypothesis	0.000471405	1	0.000471405	0.395991	0.536289
	Error	0.0238088	20	.001d
a. brain = Rest, variable = Totalunormonosaturated
b. MS(ExperimentA)
c. MS(genotype * ExperimentA)
d. MS(Error)
Expected Mean Squaresa,b,c
Source	Variance Component
	Var(ExperimentA)	Var(genotype * ExperimentA)	Var(Error)	Quadratic Term
Intercept	10.6667	5.33333	1	Intercept, genotype
genotype	0	5.33333	1	genotype
ExperimentA	10.6667	5.33333	1
genotype * ExperimentA	0	5.33333	1
Error	0	0	1
a. brain = Rest, variable = Totalunormonosaturated
b. For each source, the expected mean square equals the sum of the coefficients in the cells times the variance components, plus a quadratic term involving effects in the Quadratic Term cell.
c. Expected Mean Squares are based on the Type III Sums of Squares.
brain = TH, variable = ratio32343638
Between-Subjects Factorsa
		N
genotype	KO	12
	WT	12
Experiment A	Experiment A	16
	Experiment B	8
a. brain = TH, variable = ratio32343638
Tests of Between-Subjects Effectsa
Dependent Variable:	value
Source		Type III Sum of Squares	df	Mean Square	F	Sig.
Intercept	Hypothesis	4.78992	1	4.78992	1109.61	0.0191058
	Error	0.00431676	1	.004b
genotype	Hypothesis	0.162108	1	0.162108	3469.48	0.010807
	Error	4.67241e-05	1	4.672E-5c
ExperimentA	Hypothesis	0.00431676	1	0.00431676	92.3884	0.0659951
	Error	4.67241e-05	1	4.672E-5c
genotype * ExperimentA	Hypothesis	4.67241e-05	1	4.67241e-05	0.0067162	0.935499
	Error	0.139139	20	.007d
a. brain = TH, variable = ratio32343638
b. MS(ExperimentA)
c. MS(genotype * ExperimentA)
d. MS(Error)
Expected Mean Squaresa,b,c
Source	Variance Component
	Var(ExperimentA)	Var(genotype * ExperimentA)	Var(Error)	Quadratic Term
Intercept	10.6667	5.33333	1	Intercept, genotype
genotype	0	5.33333	1	genotype
ExperimentA	10.6667	5.33333	1
genotype * ExperimentA	0	5.33333	1
Error	0	0	1
a. brain = TH, variable = ratio32343638
b. For each source, the expected mean square equals the sum of the coefficients in the cells times the variance components, plus a quadratic term involving effects in the Quadratic Term cell.
c. Expected Mean Squares are based on the Type III Sums of Squares.
brain = TH, variable = Total
Between-Subjects Factorsa
		N
genotype	KO	12
	WT	12
Experiment A	Experiment A	16
	Experiment B	8
a. brain = TH, variable = Total
Tests of Between-Subjects Effectsa
Dependent Variable:	value
Source		Type III Sum of Squares	df	Mean Square	F	Sig.
Intercept	Hypothesis	33053	1	33053	87.942	0.0676307
	Error	375.85	1	375.850b
genotype	Hypothesis	3029.76	1	3029.76	259.552	0.0394649
	Error	11.6731	1	11.673c
ExperimentA	Hypothesis	375.85	1	375.85	32.1981	0.111053
	Error	11.6731	1	11.673c
genotype * ExperimentA	Hypothesis	11.6731	1	11.6731	0.032606	0.858521
	Error	7160.07	20	358.004d
a. brain = TH, variable = Total
b. MS(ExperimentA)
c. MS(genotype * ExperimentA)
d. MS(Error)
Expected Mean Squaresa,b,c
Source	Variance Component
	Var(ExperimentA)	Var(genotype * ExperimentA)	Var(Error)	Quadratic Term
Intercept	10.6667	5.33333	1	Intercept, genotype
genotype	0	5.33333	1	genotype
ExperimentA	10.6667	5.33333	1
genotype * ExperimentA	0	5.33333	1
Error	0	0	1
a. brain = TH, variable = Total
b. For each source, the expected mean square equals the sum of the coefficients in the cells times the variance components, plus a quadratic term involving effects in the Quadratic Term cell.
c. Expected Mean Squares are based on the Type III Sums of Squares.
brain = TH, variable = Total32
Between-Subjects Factorsa
		N
genotype	KO	12
	WT	12
Experiment A	Experiment A	16
	Experiment B	8
a. brain = TH, variable = Total32
Tests of Between-Subjects Effectsa
Dependent Variable:	value
Source		Type III Sum of Squares	df	Mean Square	F	Sig.
Intercept	Hypothesis	0.00772411	1	0.00772411	944.433	0.0207081
	Error	8.17856e-06	1	8.179E-6b
genotype	Hypothesis	0.0001782	1	0.0001782	2218.1	0.0135153
	Error	8.03389e-08	1	8.034E-8c
ExperimentA	Hypothesis	8.17856e-06	1	8.17856e-06	101.801	0.062891
	Error	8.03389e-08	1	8.034E-8c
genotype * ExperimentA	Hypothesis	8.03389e-08	1	8.03389e-08	0.00458607	0.946681
	Error	0.00035036	20	1.752E-5d
a. brain = TH, variable = Total32
b. MS(ExperimentA)
c. MS(genotype * ExperimentA)
d. MS(Error)
Expected Mean Squaresa,b,c
Source	Variance Component
	Var(ExperimentA)	Var(genotype * ExperimentA)	Var(Error)	Quadratic Term
Intercept	10.6667	5.33333	1	Intercept, genotype
genotype	0	5.33333	1	genotype
ExperimentA	10.6667	5.33333	1
genotype * ExperimentA	0	5.33333	1
Error	0	0	1
a. brain = TH, variable = Total32
b. For each source, the expected mean square equals the sum of the coefficients in the cells times the variance components, plus a quadratic term involving effects in the Quadratic Term cell.
c. Expected Mean Squares are based on the Type III Sums of Squares.
brain = TH, variable = Total34
Between-Subjects Factorsa
		N
genotype	KO	12
	WT	12
Experiment A	Experiment A	16
	Experiment B	8
a. brain = TH, variable = Total34
Tests of Between-Subjects Effectsa
Dependent Variable:	value
Source		Type III Sum of Squares	df	Mean Square	F	Sig.
Intercept	Hypothesis	1.89764	1	1.89764	1722.89	0.0153344
	Error	0.00110143	1	.001b
genotype	Hypothesis	0.0294394	1	0.0294394	12809.5	0.00562475
	Error	2.29825e-06	1	2.298E-6c
ExperimentA	Hypothesis	0.00110143	1	0.00110143	479.244	0.0290603
	Error	2.29825e-06	1	2.298E-6c
genotype * ExperimentA	Hypothesis	2.29825e-06	1	2.29825e-06	0.00181414	0.966449
	Error	0.0253371	20	.001d
a. brain = TH, variable = Total34
b. MS(ExperimentA)
c. MS(genotype * ExperimentA)
d. MS(Error)
Expected Mean Squaresa,b,c
Source	Variance Component
	Var(ExperimentA)	Var(genotype * ExperimentA)	Var(Error)	Quadratic Term
Intercept	10.6667	5.33333	1	Intercept, genotype
genotype	0	5.33333	1	genotype
ExperimentA	10.6667	5.33333	1
genotype * ExperimentA	0	5.33333	1
Error	0	0	1
a. brain = TH, variable = Total34
b. For each source, the expected mean square equals the sum of the coefficients in the cells times the variance components, plus a quadratic term involving effects in the Quadratic Term cell.
c. Expected Mean Squares are based on the Type III Sums of Squares.
brain = TH, variable = Total36
Between-Subjects Factorsa
		N
genotype	KO	12
	WT	12
Experiment A	Experiment A	16
	Experiment B	8
a. brain = TH, variable = Total36
Tests of Between-Subjects Effectsa
Dependent Variable:	value
Source		Type III Sum of Squares	df	Mean Square	F	Sig.
Intercept	Hypothesis	6.4957	1	6.4957	46730.2	0.00294495
	Error	0.000139004	1	.000b
genotype	Hypothesis	0.0208498	1	0.0208498	201.175	0.04481
	Error	0.00010364	1	.000c
ExperimentA	Hypothesis	0.000139004	1	0.000139004	1.34122	0.453442
	Error	0.00010364	1	.000c
genotype * ExperimentA	Hypothesis	0.00010364	1	0.00010364	0.0796394	0.780686
	Error	0.0260273	20	.001d
a. brain = TH, variable = Total36
b. MS(ExperimentA)
c. MS(genotype * ExperimentA)
d. MS(Error)
Expected Mean Squaresa,b,c
Source	Variance Component
	Var(ExperimentA)	Var(genotype * ExperimentA)	Var(Error)	Quadratic Term
Intercept	10.6667	5.33333	1	Intercept, genotype
genotype	0	5.33333	1	genotype
ExperimentA	10.6667	5.33333	1
genotype * ExperimentA	0	5.33333	1
Error	0	0	1
a. brain = TH, variable = Total36
b. For each source, the expected mean square equals the sum of the coefficients in the cells times the variance components, plus a quadratic term involving effects in the Quadratic Term cell.
c. Expected Mean Squares are based on the Type III Sums of Squares.
brain = TH, variable = Total38
Between-Subjects Factorsa
		N
genotype	KO	12
	WT	12
Experiment A	Experiment A	16
	Experiment B	8
a. brain = TH, variable = Total38
Tests of Between-Subjects Effectsa
Dependent Variable:	value
Source		Type III Sum of Squares	df	Mean Square	F	Sig.
Intercept	Hypothesis	0.365665	1	0.365665	1064.05	0.0195103
	Error	0.000343654	1	.000b
genotype	Hypothesis	0.00164299	1	0.00164299	12.6136	0.174727
	Error	0.000130255	1	.000c
ExperimentA	Hypothesis	0.000343654	1	0.000343654	2.63832	0.351319
	Error	0.000130255	1	.000c
genotype * ExperimentA	Hypothesis	0.000130255	1	0.000130255	0.293281	0.594108
	Error	0.00888261	20	.000d
a. brain = TH, variable = Total38
b. MS(ExperimentA)
c. MS(genotype * ExperimentA)
d. MS(Error)
Expected Mean Squaresa,b,c
Source	Variance Component
	Var(ExperimentA)	Var(genotype * ExperimentA)	Var(Error)	Quadratic Term
Intercept	10.6667	5.33333	1	Intercept, genotype
genotype	0	5.33333	1	genotype
ExperimentA	10.6667	5.33333	1
genotype * ExperimentA	0	5.33333	1
Error	0	0	1
a. brain = TH, variable = Total38
b. For each source, the expected mean square equals the sum of the coefficients in the cells times the variance components, plus a quadratic term involving effects in the Quadratic Term cell.
c. Expected Mean Squares are based on the Type III Sums of Squares.
brain = TH, variable = Totalpolysaturated
Between-Subjects Factorsa
		N
genotype	KO	12
	WT	12
Experiment A	Experiment A	16
	Experiment B	8
a. brain = TH, variable = Totalpolysaturated
Tests of Between-Subjects Effectsa
Dependent Variable:	value
Source		Type III Sum of Squares	df	Mean Square	F	Sig.
Intercept	Hypothesis	1.40714	1	1.40714	603.117	0.0259083
	Error	0.00233311	1	.002b
genotype	Hypothesis	0.00694782	1	0.00694782	42.8134	0.0965478
	Error	0.000162281	1	.000c
ExperimentA	Hypothesis	0.00233311	1	0.00233311	14.3769	0.164161
	Error	0.000162281	1	.000c
genotype * ExperimentA	Hypothesis	0.000162281	1	0.000162281	0.116003	0.736962
	Error	0.0279789	20	.001d
a. brain = TH, variable = Totalpolysaturated
b. MS(ExperimentA)
c. MS(genotype * ExperimentA)
d. MS(Error)
Expected Mean Squaresa,b,c
Source	Variance Component
	Var(ExperimentA)	Var(genotype * ExperimentA)	Var(Error)	Quadratic Term
Intercept	10.6667	5.33333	1	Intercept, genotype
genotype	0	5.33333	1	genotype
ExperimentA	10.6667	5.33333	1
genotype * ExperimentA	0	5.33333	1
Error	0	0	1
a. brain = TH, variable = Totalpolysaturated
b. For each source, the expected mean square equals the sum of the coefficients in the cells times the variance components, plus a quadratic term involving effects in the Quadratic Term cell.
c. Expected Mean Squares are based on the Type III Sums of Squares.
brain = TH, variable = Totalunormonosaturated
Between-Subjects Factorsa
		N
genotype	KO	12
	WT	12
Experiment A	Experiment A	16
	Experiment B	8
a. brain = TH, variable = Totalunormonosaturated
Tests of Between-Subjects Effectsa
Dependent Variable:	value
Source		Type III Sum of Squares	df	Mean Square	F	Sig.
Intercept	Hypothesis	11.7826	1	11.7826	5050.16	0.00895775
	Error	0.00233311	1	.002b
genotype	Hypothesis	0.00694782	1	0.00694782	42.8134	0.0965478
	Error	0.000162281	1	.000c
ExperimentA	Hypothesis	0.00233311	1	0.00233311	14.3769	0.164161
	Error	0.000162281	1	.000c
genotype * ExperimentA	Hypothesis	0.000162281	1	0.000162281	0.116003	0.736962
	Error	0.0279789	20	.001d
a. brain = TH, variable = Totalunormonosaturated
b. MS(ExperimentA)
c. MS(genotype * ExperimentA)
d. MS(Error)
Expected Mean Squaresa,b,c
Source	Variance Component
	Var(ExperimentA)	Var(genotype * ExperimentA)	Var(Error)	Quadratic Term
Intercept	10.6667	5.33333	1	Intercept, genotype
genotype	0	5.33333	1	genotype
ExperimentA	10.6667	5.33333	1
genotype * ExperimentA	0	5.33333	1
Error	0	0	1
a. brain = TH, variable = Totalunormonosaturated
b. For each source, the expected mean square equals the sum of the coefficients in the cells times the variance components, plus a quadratic term involving effects in the Quadratic Term cell.
c. Expected Mean Squares are based on the Type III Sums of Squares.

## Sheet: Experiment A B
Experiment A	Mouse	gender	brain	genotype	Total	Total 32:	Total 34:	Total 36:	Total 38:	Total un- or monosaturated	Total polysaturated	ratio 32+34/36+38
Experiment A	F KO 40 CRB	F	CRB	KO	280.27	0.00958292	0.184561	0.595483	0.210374	0.611689	0.388311	0.240916
Experiment A	F KO 41 CRB	F	CRB	KO	243.708	0.010311	0.205814	0.62037	0.163505	0.652871	0.347129	0.275714
Experiment A	M KO 42 CRB	M	CRB	KO	94.5657	0.0150132	0.27736	0.577045	0.130582	0.689403	0.310597	0.413175
Experiment A	M KO 43 CRB	M	CRB	KO	33.8317	0.0192158	0.293791	0.558826	0.128167	0.68189	0.31811	0.455618
Experiment A	F KO 44 CRB	F	CRB	KO	25.9783	0.0162835	0.306864	0.545929	0.130923	0.722774	0.277226	0.477427
Experiment A	F KO 46 CRB	F	CRB	KO	23.1032	0.0179859	0.345261	0.509151	0.127603	0.719074	0.280926	0.570466
Experiment A	F KO 47 CRB	F	CRB	KO	71.6762	0.0128325	0.248337	0.592285	0.146546	0.681532	0.318468	0.35349
Experiment B	F KO 28 CRB	F	CRB	KO	25.9783	0.0162835	0.306864	0.545929	0.130923	0.722774	0.277226	0.477427
Experiment B	F KO 30 CRB	F	CRB	KO	23.1032	0.0179859	0.345261	0.509151	0.127603	0.719074	0.280926	0.570466
Experiment B	F KO 31 CRB	F	CRB	KO	71.6762	0.0128325	0.248337	0.592285	0.146546	0.681532	0.318468	0.35349
Experiment A	F WT 32 CRB	F	CRB	WT	25.4956	0.0374816	0.310053	0.423866	0.2286	0.53698	0.46302	0.532647
Experiment A	F WT 33 CRB	F	CRB	WT	322.447	0.0157904	0.229976	0.61297	0.141264	0.647301	0.352699	0.325849
Experiment A	F WT 36 CRB	F	CRB	WT	18.6197	0.0173483	0.348177	0.469569	0.164906	0.704628	0.295372	0.576107
Experiment A	F WT 37 CRB	F	CRB	WT	16.5646	0.0243446	0.370312	0.490634	0.11471	0.754432	0.245568	0.651955
Experiment A	F WT 38 CRB	F	CRB	WT	18.8679	0.0190482	0.397006	0.482151	0.101795	0.78068	0.21932	0.712486
Experiment A	F WT 39 CRB	F	CRB	WT	29.5696	0.0170003	0.339508	0.523003	0.120489	0.741369	0.258631	0.554023
Experiment B	F WT 24 CRB	F	CRB	WT	18.6197	0.0173483	0.348177	0.469569	0.164906	0.704628	0.295372	0.576107
Experiment B	F WT 25 CRB	F	CRB	WT	16.5646	0.0243446	0.370312	0.490634	0.11471	0.754432	0.245568	0.651955
Experiment B	F WT 26 CRB	F	CRB	WT	18.8679	0.0190482	0.397006	0.482151	0.101795	0.78068	0.21932	0.712486
Experiment B	F WT 27 CRB	F	CRB	WT	29.5696	0.0170003	0.339508	0.523003	0.120489	0.741369	0.258631	0.554023
Experiment A	F KO 40 CTX	F	CTX	KO	26.723	0.024786	0.252483	0.585415	0.137316	0.719496	0.280504	0.383641
Experiment A	F KO 41 CTX	F	CTX	KO	26.9512	0.0196625	0.276782	0.551473	0.152083	0.708016	0.291984	0.421351
Experiment A	M KO 42 CTX	M	CTX	KO	29.7109	0.0177955	0.302671	0.493459	0.186074	0.670911	0.329089	0.471599
Experiment A	M KO 43 CTX	M	CTX	KO	15.2953	0.0301451	0.403725	0.454632	0.111498	0.788366	0.211634	0.76638
Experiment A	F KO 44 CTX	F	CTX	KO	76.6095	0.0153896	0.202179	0.627004	0.155427	0.702079	0.297921	0.278068
Experiment A	F KO 45 CTX	F	CTX	KO	39.8063	0.0181219	0.249707	0.640516	0.0916553	0.772361	0.227639	0.365801
Experiment A	F KO 46 CTX	F	CTX	KO	49.4981	0.0156787	0.241334	0.60493	0.138058	0.713519	0.286481	0.345917
Experiment A	F KO 47 CTX	F	CTX	KO	47.4912	0.0193098	0.254608	0.582981	0.143101	0.723743	0.276257	0.377254
Experiment B	F KO 28 CTX	F	CTX	KO	76.6095	0.0153896	0.202179	0.627004	0.155427	0.702079	0.297921	0.278068
Experiment B	F KO 29 CTX	F	CTX	KO	39.8063	0.0181219	0.249707	0.640516	0.0916553	0.772361	0.227639	0.365801
Experiment B	F KO 30 CTX	F	CTX	KO	49.4981	0.0156787	0.241334	0.60493	0.138058	0.713519	0.286481	0.345917
Experiment B	F KO 31 CTX	F	CTX	KO	47.4912	0.0193098	0.254608	0.582981	0.143101	0.723743	0.276257	0.377254
Experiment A	F WT 32 CTX	F	CTX	WT	78.9024	0.0421984	0.338887	0.468332	0.150583	0.691263	0.308737	0.615731
Experiment A	F WT 33 CTX	F	CTX	WT	21.1212	0.0285384	0.336766	0.515622	0.119074	0.714262	0.285738	0.575559
Experiment A	M WT 34 CTX	F	CTX	WT	75.002	0.0601386	0.357794	0.423663	0.158405	0.747632	0.252368	0.718013
Experiment A	M WT 35 CTX	F	CTX	WT	107.714	0.0501889	0.331851	0.475029	0.14293	0.685267	0.314733	0.618229
Experiment A	F WT 36 CTX	F	CTX	WT	14.5302	0.0319641	0.317636	0.531402	0.118998	0.748928	0.251072	0.537515
Experiment A	F WT 37 CTX	F	CTX	WT	52.6321	0.0244949	0.283496	0.544506	0.147503	0.731917	0.268083	0.445068
Experiment A	F WT 38 CTX	F	CTX	WT	231.061	0.019374	0.228908	0.611784	0.139934	0.72384	0.27616	0.330287
Experiment A	F WT 39 CTX	F	CTX	WT	179.292	0.0162484	0.207197	0.562574	0.21398	0.651928	0.348072	0.287739
Experiment B	F WT 24 CTX	F	CTX	WT	14.5302	0.0319641	0.317636	0.531402	0.118998	0.748928	0.251072	0.537515
Experiment B	F WT 25 CTX	F	CTX	WT	52.6321	0.0244949	0.283496	0.544506	0.147503	0.731917	0.268083	0.445068
Experiment B	F WT 26 CTX	F	CTX	WT	231.061	0.019374	0.228908	0.611784	0.139934	0.72384	0.27616	0.330287
Experiment B	F WT 27 CTX	F	CTX	WT	179.292	0.0162484	0.207197	0.562574	0.21398	0.651928	0.348072	0.287739
Experiment A	F KO 40 HP	F	HP	KO	55.0659	0.0183036	0.243977	0.569039	0.16868	0.670989	0.329011	0.355528
Experiment A	F KO 41 HP	F	HP	KO	119.881	0.013229	0.201442	0.618497	0.166832	0.686121	0.313879	0.273352
Experiment A	M KO 42 HP	M	HP	KO	9.57448	0.0401477	0.510983	0.385357	0.0635118	0.825261	0.174739	1.22782
Experiment A	M KO 43 HP	M	HP	KO	18.9116	0.0252924	0.340443	0.50567	0.128595	0.732688	0.267312	0.576629
Experiment A	F KO 44 HP	F	HP	KO	26.2267	0.0244379	0.281016	0.559982	0.134564	0.746961	0.253039	0.43979
Experiment A	F KO 45 HP	F	HP	KO	35.0606	0.0239474	0.279516	0.559245	0.137291	0.748109	0.251891	0.435675
Experiment A	F KO 46 HP	F	HP	KO	54.7244	0.012166	0.22895	0.624127	0.134758	0.741639	0.258361	0.317724
Experiment A	F KO 47 HP	F	HP	KO	29.1268	0.0194127	0.267723	0.590891	0.121973	0.767814	0.232186	0.402791
Experiment B	F KO 28 HP	F	HP	KO	26.2267	0.0244379	0.281016	0.559982	0.134564	0.746961	0.253039	0.43979
Experiment B	F KO 29 HP	F	HP	KO	35.0606	0.0239474	0.279516	0.559245	0.137291	0.748109	0.251891	0.435675
Experiment B	F KO 30 HP	F	HP	KO	54.7244	0.012166	0.22895	0.624127	0.134758	0.741639	0.258361	0.317724
Experiment B	F KO 31 HP	F	HP	KO	29.1268	0.0194127	0.267723	0.590891	0.121973	0.767814	0.232186	0.402791
Experiment A	F WT 32 HP	F	HP	WT	253.847	0.0430904	0.300434	0.501993	0.154482	0.660057	0.339943	0.523286
Experiment A	F WT 33 HP	F	HP	WT	150.486	0.0352969	0.284292	0.582358	0.0980528	0.721326	0.278674	0.469701
Experiment A	M WT 34 HP	M	HP	WT	13.9554	0.031804	0.453052	0.358075	0.157069	0.77917	0.22083	0.941205
Experiment A	M WT 35 HP	M	HP	WT	19.9	0.0317141	0.39464	0.482077	0.091569	0.766689	0.233311	0.743235
Experiment A	F WT 36 HP	F	HP	WT	24.2175	0.0263642	0.320549	0.514582	0.138505	0.765172	0.234828	0.53119
Experiment A	F WT 37 HP	F	HP	WT	17.8202	0.0304622	0.377346	0.480053	0.112138	0.762445	0.237555	0.688643
Experiment A	F WT 38 HP	F	HP	WT	21.2138	0.0224878	0.346006	0.501551	0.129955	0.761117	0.238883	0.583517
Experiment A	F WT 39 HP	F	HP	WT	21.3008	0.0180538	0.323763	0.532003	0.12618	0.765782	0.234218	0.519334
Experiment B	F WT 24 HP	F	HP	WT	24.2175	0.0263642	0.320549	0.514582	0.138505	0.765172	0.234828	0.53119
Experiment B	F WT 25 HP	F	HP	WT	17.8202	0.0304622	0.377346	0.480053	0.112138	0.762445	0.237555	0.688643
Experiment B	F WT 26 HP	F	HP	WT	21.2138	0.0224878	0.346006	0.501551	0.129955	0.761117	0.238883	0.583517
Experiment B	F WT 27 HP	F	HP	WT	21.3008	0.0180538	0.323763	0.532003	0.12618	0.765782	0.234218	0.519334
Experiment A	F KO 40 OLF	F	OLF	KO	18.0283	0.0234423	0.322529	0.505903	0.148126	0.727303	0.272697	0.528986
Experiment A	F KO 41 OLF	F	OLF	KO	13.0904	0.0178956	0.341344	0.51209	0.12867	0.729799	0.270201	0.560647
Experiment A	M KO 42 OLF	M	OLF	KO	16.0907	0.0270382	0.444492	0.419905	0.108564	0.757544	0.242456	0.892257
Experiment A	M KO 43 OLF	M	OLF	KO	7.16682	0.0405909	0.638267	0.21429	0.106853	0.782474	0.217526	2.11388
Experiment A	F KO 44 OLF	F	OLF	KO	8.67469	0.0287544	0.467609	0.393685	0.109952	0.784647	0.215353	0.985559
Experiment A	F KO 45 OLF	F	OLF	KO	7.55364	0.0255246	0.521901	0.3625	0.0900747	0.813116	0.186884	1.20958
Experiment A	F KO 46 OLF	F	OLF	KO	11.2208	0.0298076	0.438574	0.421216	0.110403	0.779648	0.220352	0.881049
Experiment A	F KO 47 OLF	F	OLF	KO	16.0981	0.0189921	0.38482	0.469853	0.126335	0.742416	0.257584	0.677324
Experiment B	F KO 28 OLF	F	OLF	KO	8.67469	0.0287544	0.467609	0.393685	0.109952	0.784647	0.215353	0.985559
Experiment B	F KO 29 OLF	F	OLF	KO	7.55364	0.0255246	0.521901	0.3625	0.0900747	0.813116	0.186884	1.20958
Experiment B	F KO 30 OLF	F	OLF	KO	11.2208	0.0298076	0.438574	0.421216	0.110403	0.779648	0.220352	0.881049
Experiment B	F KO 31 OLF	F	OLF	KO	16.0981	0.0189921	0.38482	0.469853	0.126335	0.742416	0.257584	0.677324
Experiment A	F WT 32 OLF	F	OLF	WT	12.0432	0.0513902	0.452971	0.406811	0.0888282	0.816184	0.183816	1.0176
Experiment A	F WT 33 OLF	F	OLF	WT	15.689	0.0414821	0.395544	0.422183	0.14079	0.741765	0.258235	0.776283
Experiment A	M WT 34 OLF	M	OLF	WT	13.5571	0.0512572	0.491829	0.32637	0.130544	0.730321	0.269679	1.1886
Experiment A	M WT 35 OLF	M	OLF	WT	14.2972	0.0472816	0.422905	0.373482	0.156331	0.679497	0.320503	0.887458
Experiment A	F WT 36 OLF	F	OLF	WT	16.3985	0.0318365	0.382351	0.458249	0.127563	0.726683	0.273317	0.707032
Experiment A	F WT 37 OLF	F	OLF	WT	6.90698	0.0278713	0.664274	0.272257	0.0355974	0.897969	0.102031	2.24829
Experiment A	F WT 38 OLF	F	OLF	WT	11.1576	0.0266891	0.506881	0.369686	0.0967438	0.787998	0.212002	1.14395
Experiment A	F WT 39 OLF	F	OLF	WT	6.75577	0.029455	0.528746	0.362975	0.0788247	0.798724	0.201276	1.26347
Experiment B	F WT 24 OLF	F	OLF	WT	16.3985	0.0318365	0.382351	0.458249	0.127563	0.726683	0.273317	0.707032
Experiment B	F WT 25 OLF	F	OLF	WT	6.90698	0.0278713	0.664274	0.272257	0.0355974	0.897969	0.102031	2.24829
Experiment B	F WT 26 OLF	F	OLF	WT	11.1576	0.0266891	0.506881	0.369686	0.0967438	0.787998	0.212002	1.14395
Experiment B	F WT 27 OLF	F	OLF	WT	6.75577	0.029455	0.528746	0.362975	0.0788247	0.798724	0.201276	1.26347
Experiment A	F KO 40 Rest	F	Rest	KO	69.2998	0.014706	0.26464	0.593037	0.127617	0.71049	0.28951	0.387628
Experiment A	F KO 41 Rest	F	Rest	KO	104.334	0.014637	0.261712	0.592905	0.130746	0.715337	0.284663	0.381882
Experiment A	M KO 42 Rest	M	Rest	KO	40.6646	0.0279682	0.308953	0.477777	0.185302	0.664437	0.335563	0.508116
Experiment A	M KO 43 Rest	M	Rest	KO	20.9096	0.0203615	0.322912	0.540673	0.116054	0.709843	0.290157	0.522703
Experiment A	F KO 44 Rest	F	Rest	KO	171.108	0.0135513	0.239136	0.603738	0.143575	0.70227	0.29773	0.338128
Experiment A	F KO 45 Rest	F	Rest	KO	35.6614	0.0199194	0.326301	0.529913	0.123867	0.725464	0.274536	0.529567
Experiment A	F KO 46 Rest	F	Rest	KO	141.742	0.0127657	0.278271	0.570935	0.138028	0.698143	0.301857	0.410511
Experiment A	F KO 47 Rest	F	Rest	KO	106.946	0.0116882	0.276684	0.564532	0.147096	0.677804	0.322196	0.405229
Experiment B	F KO 28 Rest	F	Rest	KO	171.108	0.0135513	0.239136	0.603738	0.143575	0.70227	0.29773	0.338128
Experiment B	F KO 29 Rest	F	Rest	KO	35.6614	0.0199194	0.326301	0.529913	0.123867	0.725464	0.274536	0.529567
Experiment B	F KO 30 Rest	F	Rest	KO	141.742	0.0127657	0.278271	0.570935	0.138028	0.698143	0.301857	0.410511
Experiment B	F KO 31 Rest	F	Rest	KO	106.946	0.0116882	0.276684	0.564532	0.147096	0.677804	0.322196	0.405229
Experiment A	F WT 32 Rest	F	Rest	WT	67.5011	0.0157988	0.29657	0.556647	0.130984	0.72147	0.27853	0.454268
Experiment A	F WT 33 Rest	F	Rest	WT	56.3777	0.0157878	0.301334	0.555263	0.127616	0.722859	0.277141	0.464389
Experiment A	M WT 34 Rest	M	Rest	WT	76.3023	0.0191895	0.302092	0.55265	0.126068	0.72271	0.27729	0.473365
Experiment A	M WT 35 Rest	M	Rest	WT	34.2856	0.0195597	0.368442	0.488722	0.123276	0.712399	0.287601	0.633991
Experiment A	F WT 36 Rest	F	Rest	WT	39.7743	0.0149306	0.335624	0.535977	0.113469	0.806402	0.193598	0.539776
Experiment A	F WT 37 Rest	F	Rest	WT	40.427	0.0199481	0.310096	0.550072	0.119884	0.749253	0.250747	0.492636
Experiment A	F WT 38 Rest	F	Rest	WT	593.066	0.0135454	0.254683	0.576793	0.154979	0.687729	0.312271	0.366546
Experiment A	F WT 39 Rest	F	Rest	WT	24.7172	0.0252027	0.350752	0.535259	0.0887859	0.790051	0.209949	0.602449
Experiment B	F WT 24 Rest	F	Rest	WT	39.7743	0.0149306	0.335624	0.535977	0.113469	0.806402	0.193598	0.539776
Experiment B	F WT 25 Rest	F	Rest	WT	40.427	0.0199481	0.310096	0.550072	0.119884	0.749253	0.250747	0.492636
Experiment B	F WT 26 Rest	F	Rest	WT	593.066	0.0135454	0.254683	0.576793	0.154979	0.687729	0.312271	0.366546
Experiment B	F WT 27 Rest	F	Rest	WT	24.7172	0.0252027	0.350752	0.535259	0.0887859	0.790051	0.209949	0.602449
Experiment A	F KO 40 TH	F	TH	KO	86.4514	0.0143441	0.21519	0.641437	0.129028	0.73144	0.26856	0.297916
Experiment A	F KO 41 TH	F	TH	KO	71.0847	0.0177934	0.212725	0.633731	0.135751	0.718223	0.281777	0.299576
Experiment A	M KO 42 TH	M	TH	KO	24.4353	0.024721	0.289334	0.514202	0.171744	0.706806	0.293194	0.457842
Experiment A	M KO 43 TH	M	TH	KO	64.637	0.0158595	0.236988	0.54707	0.200083	0.651645	0.348355	0.338414
Experiment A	F KO 44 TH	F	TH	KO	32.9687	0.0174773	0.300599	0.554238	0.127685	0.730862	0.269138	0.46644
Experiment A	F KO 45 TH	F	TH	KO	32.2534	0.0160285	0.295035	0.555107	0.133829	0.744744	0.255256	0.451513
Experiment A	F KO 46 TH	F	TH	KO	49.3196	0.0133282	0.248003	0.600997	0.137672	0.725782	0.274218	0.353787
Experiment A	F KO 47 TH	F	TH	KO	76.744	0.0149955	0.230816	0.620523	0.133666	0.72992	0.27008	0.325928
Experiment B	F KO 28 TH	F	TH	KO	32.9687	0.0174773	0.300599	0.554238	0.127685	0.730862	0.269138	0.46644
Experiment B	F KO 29 TH	F	TH	KO	32.2534	0.0160285	0.295035	0.555107	0.133829	0.744744	0.255256	0.451513
Experiment B	F KO 30 TH	F	TH	KO	49.3196	0.0133282	0.248003	0.600997	0.137672	0.725782	0.274218	0.353787
Experiment B	F KO 31 TH	F	TH	KO	76.744	0.0149955	0.230816	0.620523	0.133666	0.72992	0.27008	0.325928
Experiment A	F WT 32 TH	F	TH	WT	71.129	0.0188841	0.287409	0.564819	0.128888	0.70682	0.29318	0.44153
Experiment A	F WT 33 TH	F	TH	WT	32.4571	0.0202893	0.312688	0.540552	0.126471	0.723724	0.276276	0.499199
Experiment A	M WT 34 TH	M	TH	WT	32.8861	0.0220279	0.31363	0.503038	0.161305	0.712389	0.287611	0.505248
Experiment A	M WT 35 TH	M	TH	WT	32.5514	0.0331653	0.345571	0.530832	0.0904312	0.74336	0.25664	0.609623
Experiment A	F WT 36 TH	F	TH	WT	30.7015	0.0165117	0.287015	0.552634	0.143839	0.711495	0.288505	0.435805
Experiment A	F WT 37 TH	F	TH	WT	20.094	0.0262208	0.371929	0.49372	0.108131	0.820637	0.179363	0.661542
Experiment A	F WT 38 TH	F	TH	WT	18.4901	0.0237428	0.369717	0.494687	0.111853	0.810835	0.189165	0.648696
Experiment A	F WT 39 TH	F	TH	WT	20.7446	0.0189666	0.340351	0.522093	0.11859	0.754779	0.245221	0.560835
Experiment B	F WT 24 TH	F	TH	WT	30.7015	0.0165117	0.287015	0.552634	0.143839	0.711495	0.288505	0.435805
Experiment B	F WT 25 TH	F	TH	WT	20.094	0.0262208	0.371929	0.49372	0.108131	0.820637	0.179363	0.661542
Experiment B	F WT 26 TH	F	TH	WT	18.4901	0.0237428	0.369717	0.494687	0.111853	0.810835	0.189165	0.648696
Experiment B	F WT 27 TH	F	TH	WT	20.7446	0.0189666	0.340351	0.522093	0.11859	0.754779	0.245221	0.560835

## Sheet: Experiment A
		ng in sample	Total	32:2-PA	32:1-PA	32:0-PA	34:3-PA	34:2-PA	34:1-PA	34:0-PA	36:4-PA	36:3-PA	36:2-PA	36:1-PA	36:0-PA	38:5-PA	38:4-PA	38:3-PA	38:2-PA		Total 32:	Total 34:	Total 36:	Total 38:		Total un- or monosaturated	Total polysaturated	ratio 32+34/36+38
Experiment A	F WT 32 CTX		78.9024	0.000267226	0.00481178	0.0371194	0.0163257	0.0115139	0.254337	0.0567102	0.0106976	0.0140916	0.105258	0.299877	0.0384083	0.0325654	0.0545621	0.0351861	0.0282692		0.0421984	0.338887	0.468332	0.150583		0.691263	0.308737	0.615731
Experiment A	F WT 33 CTX		21.1212	0.00117274	0.00156547	0.0258002	0.0105273	0.00605459	0.178365	0.141819	0.0578186	0	0.0910916	0.328911	0.0378003	0.0358366	0.0264002	0.0266729	0.0301639		0.0285384	0.336766	0.515622	0.119074		0.714262	0.285738	0.575559
Experiment A	M WT 34 CTX		75.002	0.00044317	0.00439382	0.0553016	0	0.00742405	0.235221	0.115148	0	0.00882552	0.0772707	0.307189	0.030378	0.0256811	0.0833311	0.0248478	0.0245448		0.0601386	0.357794	0.423663	0.158405		0.747632	0.252368	0.718013
Experiment A	M WT 35 CTX		107.714	0.000367297	0.00678259	0.0430391	0.00826981	0.0076614	0.229842	0.0860781	0.0635446	0.00903595	0.0829234	0.290683	0.0288429	0.0250122	0.075938	0.0227589	0.0192211		0.0501889	0.331851	0.475029	0.14293		0.685267	0.314733	0.618229
Experiment A	F WT 36 CTX		14.5302	0.00143527	0.00858808	0.0219408	0.00330582	0.00551167	0.149409	0.159409	0.0344112	0.00682341	0.0805868	0.361758	0.0478227	0.0135292	0.0464109	0.0314112	0.0276466		0.0319641	0.317636	0.531402	0.118998		0.748928	0.251072	0.537515
Experiment A	F WT 37 CTX		52.6321	0.000405867	0.00606467	0.0180244	0.00320622	0.00462272	0.153525	0.122142	0.0303234	0.00568298	0.0763386	0.389751	0.0424103	0.0142499	0.0750663	0.0290935	0.0290935		0.0244949	0.283496	0.544506	0.147503		0.731917	0.268083	0.445068
Experiment A	F WT 38 CTX		231.061	0.000170304	0.00314754	0.0160562	0.00279156	0.00560186	0.189227	0.031288	0.0327868	0.00831849	0.0865572	0.436533	0.0475877	0.0132833	0.0563933	0.0296018	0.0406557		0.019374	0.228908	0.611784	0.139934		0.72384	0.27616	0.330287
Experiment A	F WT 39 CTX		179.292	8.1213e-05	0.00418313	0.0119841	0.0025438	0.00548329	0.169398	0.0297718	0.0324098	0.00821552	0.0853585	0.393817	0.0427734	0.012361	0.136423	0.0288297	0.0363668		0.0162484	0.207197	0.562574	0.21398		0.651928	0.348072	0.287739
Experiment A	F WT 32 CRB		25.4956	0.000567583	0.00379094	0.0331231	0.0103774	0.0302852	0.151638	0.117752	0.0656532	0.0224915	0.105045	0.205855	0.0248211	0.0436276	0.10801	0.0559111	0.0210514		0.0374816	0.310053	0.423866	0.2286		0.53698	0.46302	0.532647
Experiment A	F WT 33 CRB		322.447	6.68328e-05	0.00221742	0.0135061	0.00328737	0.0064972	0.198483	0.021709	0.0490004	0.0162818	0.136302	0.369053	0.0423326	0.0277565	0.0344243	0.0279116	0.0511713		0.0157904	0.229976	0.61297	0.141264		0.647301	0.352699	0.325849
Experiment A	M WT 34 CRB
Experiment A	M WT 35 CRB
Experiment A	F WT 36 CRB		18.6197	0.000302296	0.00126851	0.0157775	0.00277683	0.00776251	0.162823	0.174814	0.00425991	0.0194378	0.095927	0.326278	0.0236662	0.0189961	0.070683	0.0278945	0.0473324		0.0173483	0.348177	0.469569	0.164906		0.704628	0.295372	0.576107
Experiment A	F WT 37 CRB		16.5646	0.000655777	0.00580401	0.0178848	0.00306303	0.00475558	0.161717	0.200776	0.0352215	0.00698948	0.0801734	0.341251	0.0269986	0.0176107	0.0303563	0.0265189	0.0402237		0.0243446	0.370312	0.490634	0.11471		0.754432	0.245568	0.651955
Experiment A	F WT 38 CRB		18.8679	0.000227046	0.00194514	0.016876	0.00246701	0.00415461	0.148427	0.241957	0.0235857	0.00779412	0.0792967	0.339553	0.031922	6.48607e-05	0.0301599	0.0317865	0.0397839		0.0190482	0.397006	0.482151	0.101795		0.78068	0.21932	0.712486
Experiment A	F WT 39 CRB		29.5696	0.000156431	0.00193599	0.0149079	0.00234442	0.00469702	0.185022	0.147445	0.0310411	0.00800535	0.0918981	0.364733	0.0273244	0.0182571	0.0341861	0.0206669	0.0473786		0.0170003	0.339508	0.523003	0.120489		0.741369	0.258631	0.554023
Experiment A	F WT 32 HP		253.847	0.000147971	0.00419983	0.0387426	0.0107763	0.00966937	0.255571	0.0244176	0.0646253	0.0136413	0.0866011	0.306034	0.0310917	0.0236037	0.0616951	0.0359753	0.0332079		0.0430904	0.300434	0.501993	0.154482		0.660057	0.339943	0.523286
Experiment A	F WT 33 HP		150.486	0.000120153	0.00484864	0.0303281	0.00840302	0.00699285	0.239534	0.0293623	0.0571791	0.0126915	0.0952342	0.378619	0.0386346	0.0192014	3.6896e-05	0.036896	0.0419185		0.0352969	0.284292	0.582358	0.0980528		0.721326	0.278674	0.469701
Experiment A	M WT 34 HP		13.9554	0.000230325	0.00230325	0.0292704	0.0051983	0	0.0911702	0.356684	0	0.0125879	0.0457451	0.267113	0.0326293	0.0188738	0.100927	0.0211131	0.0161547		0.031804	0.453052	0.358075	0.157069		0.77917	0.22083	0.941205
Experiment A	M WT 35 HP		19.9	0.00170854	0.00454495	0.0254606	0.00689001	0.00360692	0.130653	0.25349	0.0578448	0.0206588	0.0510329	0.308208	0.0443328	0.0199888	0.0195422	0.0208822	0.0311558		0.0317141	0.39464	0.482077	0.091569		0.766689	0.233311	0.743235
Experiment A	F WT 36 HP		24.2175	0.000468915	0.00727868	0.0186166	0.0027785	0.00492711	0.145574	0.16727	0.00525605	0.00590693	0.0769861	0.382831	0.0436021	0.0174268	0.0472414	0.0363234	0.0375132		0.0263642	0.320549	0.514582	0.138505		0.765172	0.234828	0.53119
Experiment A	F WT 37 HP		17.8202	0.000451759	0.00596058	0.0240498	0.00379138	0.00573423	0.0961993	0.271621	0.0308404	0.0182967	0.0663021	0.323494	0.0411205	0.023201	0.0344243	0.0270678	0.0274451		0.0304622	0.377346	0.480053	0.112138		0.762445	0.237555	0.688643
Experiment A	F WT 38 HP		21.2138	0.000479987	0.00173369	0.0202741	0.0040978	0.00376826	0.141131	0.19701	0.0289425	0.00437003	0.0672699	0.361065	0.0399034	0.0154742	0.0457063	0.0327394	0.0360349		0.0224878	0.346006	0.501551	0.129955		0.761117	0.238883	0.583517
Experiment A	F WT 39 HP		21.3008	0.00033392	0.00178013	0.0159397	0.00205937	0.00523568	0.129729	0.186739	0.0422345	0	0.0581742	0.386859	0.044736	0.0177431	0.0466557	0.030716	0.031065		0.0180538	0.323763	0.532003	0.12618		0.765782	0.234218	0.519334
Experiment A	F WT 32 OLF		12.0432	0.00023733	0.00548398	0.0456689	0.00848933	0.00700215	0.16297	0.274509	0.000252201	0.00774574	0.0712608	0.268932	0.0586198	0.0045545	0.0298676	0.0226176	0.0317885		0.0513902	0.452971	0.406811	0.0888282		0.816184	0.183816	1.0176
Experiment A	F WT 33 OLF		15.689	0.000643441	0.00473336	0.0361053	0.0103542	0.00732863	0.194982	0.18288	0.00122368	0.00981633	0.0880781	0.277681	0.0453837	0.0363742	0.0381223	0.0327435	0.0335503		0.0414821	0.395544	0.422183	0.14079		0.741765	0.258235	0.776283
Experiment A	M WT 34 OLF		13.5571	0.000896754	0.00617805	0.0441824	0.0114762	0.0156885	0.125808	0.338857	0.0497988	0.00717028	0.0541048	0.169616	0.0456801	0.0286437	0.0717028	0.0189086	0.011289		0.0512572	0.491829	0.32637	0.130544		0.730321	0.269679	1.1886
Experiment A	M WT 35 OLF		14.2972	0.00121591	0.00298767	0.043078	0.0181808	0.0133171	0.157489	0.233918	0.0687858	0.00917144	0.0535001	0.195704	0.0463204	0.0245498	0.0949569	0.02096	0.0158647		0.0472816	0.422905	0.373482	0.156331		0.679497	0.320503	0.887458
Experiment A	F WT 36 OLF		16.3985	0.000128008	0.00264015	0.0290684	0.00574256	0.00680929	0.144008	0.225791	0.0451582	0.0174232	0.070493	0.288906	0.0362688	0.0269349	0.0418691	0.0308463	0.0279127		0.0318365	0.382351	0.458249	0.127563		0.726683	0.273317	0.707032
Experiment A	F WT 37 OLF		6.90698	0.00164455	0.000823228	0.0254035	0.00301786	0.00420209	0.0668514	0.590203	0.0115557	0.004756	0.0412569	0.166747	0.047942	0.000548182	0.0113838	0.011785	0.0118805		0.0278713	0.664274	0.272257	0.0355974		0.897969	0.102031	2.24829
Experiment A	F WT 38 OLF		11.1576	0.000183063	0.0020976	0.0244084	0.00425876	0.00517408	0.109711	0.387738	0.0452573	0.00635636	0.054029	0.228829	0.0352142	0.0172893	0.0275866	0.0273323	0.0245355		0.0266891	0.506881	0.369686	0.0967438		0.787998	0.212002	1.14395
Experiment A	F WT 39 OLF		6.75577	0.000185349	0.00159606	0.0276736	0.00314063	0.00418322	0.0966645	0.424757	0.0276736	0.0290894	0.0581789	0.214953	0.0330796	0.0125368	0.0226537	0.0220102	0.021624		0.029455	0.528746	0.362975	0.0788247		0.798724	0.201276	1.26347
Experiment A	F WT 32 TH		71.129	0.00021338	0.00237471	0.016296	0.00387181	0.00579911	0.199613	0.0781245	0.055754	0.013818	0.0848356	0.373414	0.0369973	0.0242633	0.0345881	0.0268445	0.0431922		0.0188841	0.287409	0.564819	0.128888		0.70682	0.29318	0.44153
Experiment A	F WT 33 TH		32.4571	0.000236999	0.00169562	0.0183566	0.00508471	0.00553716	0.195416	0.10665	0.0504161	0.00751933	0.0810106	0.351189	0.0504161	0.0217608	0.0353344	0.0258544	0.0435216		0.0202893	0.312688	0.540552	0.126471		0.723724	0.276276	0.499199
Experiment A	M WT 34 TH		32.8861	0.00141943	0	0.0206085	0.00555895	0.00577276	0.132441	0.169857	0.0427612	0.00605783	0.0647357	0.345653	0.0438302	0.0203116	0.0837407	0.0221527	0.0350998		0.0220279	0.31363	0.503038	0.161305		0.712389	0.287611	0.505248
Experiment A	M WT 35 TH		32.5514	0.00193266	0.00144949	0.0297832	0.00728353	0.00944696	0.168026	0.160815	0.0728353	0.0103844	0.0643258	0.343985	0.0393022	0.018966	0.0165863	0.0238698	0.0310091		0.0331653	0.345571	0.530832	0.0904312		0.74336	0.25664	0.609623
Experiment A	F WT 36 TH		30.7015	0.000451757	0.00173926	0.0143207	0.00239883	0.00407485	0.161729	0.118812	0.0429169	0.00627942	0.0885443	0.374055	0.0408388	0.0288221	0.0408388	0.0280993	0.0460792		0.0165117	0.287015	0.552634	0.143839		0.711495	0.288505	0.435805
Experiment A	F WT 37 TH		20.094	0.000546361	0.00604193	0.0196325	0.00397215	0.00422326	0.140014	0.223719	0.000254918	0.000218392	0.0620173	0.380474	0.0507552	0.0139254	0.0329491	0.0268615	0.0343949		0.0262208	0.371929	0.49372	0.108131		0.820637	0.179363	0.661542
Experiment A	F WT 38 TH		18.4901	0.000278824	0.00625576	0.0172082	0.00349986	0.00588054	0.144264	0.216073	9.31571e-05	0.000278824	0.0672801	0.383626	0.0434086	0.0139089	0.0368747	0.0269767	0.0340929		0.0237428	0.369717	0.494687	0.111853		0.810835	0.189165	0.648696
Experiment A	F WT 39 TH		20.7446	0.000227065	0.00182811	0.0169114	0.00332959	0.00458872	0.144879	0.187553	0.0440433	0.00700689	0.0674348	0.363515	0.0400921	0.0218109	0.0383008	0.0266051	0.0318735		0.0189666	0.340351	0.522093	0.11859		0.754779	0.245221	0.560835
Experiment A	F WT 32 Rest		67.5011	0.000148146	0.00171614	0.0139345	0.00353496	0.00422435	0.209751	0.07906	0.0450304	0.016428	0.0781799	0.36083	0.056178	0.0224419	0.0228819	0.0214151	0.0642454		0.0157988	0.29657	0.556647	0.130984		0.72147	0.27853	0.454268
Experiment A	F WT 33 Rest		56.3777	7.51882e-05	0.00279405	0.0129186	0.00310799	0.00767579	0.20406	0.08649	0.0417538	0.00963791	0.0872748	0.373587	0.0430095	0.020249	0.0246442	0.0211908	0.0615319		0.0157878	0.301334	0.555263	0.127616		0.722859	0.277141	0.464389
Experiment A	M WT 34 Rest		76.3023	0.000233438	0.00358473	0.0153713	0.00410093	0.00519069	0.199311	0.0934897	0.0593631	0.00891881	0.0734152	0.361341	0.0496126	0.0204473	0.0235732	0.0258387	0.0562085		0.0191895	0.302092	0.55265	0.126068		0.72271	0.27729	0.473365
Experiment A	M WT 35 Rest		34.2856	0.000481323	0.000687501	0.0183908	0.00536639	0.00890807	0.188219	0.165949	0.0714082	0.0108477	0.0673134	0.296696	0.042457	0.0244972	0.0257184	0.0240661	0.0489944		0.0195597	0.368442	0.488722	0.123276		0.712399	0.287601	0.633991
Experiment A	F WT 36 Rest		39.7743	0.00021091	0.00115802	0.0135616	0.00341243	0.00329794	0.173043	0.155871	0	0.000115802	0.0730919	0.410372	0.0523972	0.0137378	0.0286203	0.025318	0.0457925		0.0149306	0.335624	0.535977	0.113469		0.806402	0.193598	0.539776
Experiment A	F WT 37 Rest		40.427	0.000259456	0.00258622	0.0171024	0.00433817	0.00417132	0.189378	0.112209	0.0331203	0.00721639	0.0817579	0.37959	0.0483873	0.0185624	0.031994	0.0284484	0.0408789		0.0199481	0.310096	0.550072	0.119884		0.749253	0.250747	0.492636
Experiment A	F WT 38 Rest		593.066	9.30609e-05	0.00322488	0.0102275	0.00226663	0.00575872	0.223899	0.0227585	0.0423842	0.0100432	0.0967465	0.397121	0.0304982	0.0154794	0.0618256	0.0213764	0.0562972		0.0135454	0.254683	0.576793	0.154979		0.687729	0.312271	0.366546
Experiment A	F WT 39 Rest		24.7172	0.000390658	0.00763079	0.0171813	0.00248121	0.00368581	0.185251	0.159335	0.0341706	0.00844666	0.0719886	0.37962	0.0410335	0	0.0299952	0.0181891	0.0406016		0.0252027	0.350752	0.535259	0.0887859		0.790051	0.209949	0.602449
Experiment A	F KO 40 CTX		26.723	0.000303807	0.00640595	0.0180762	0.00355181	0.00410996	0.125582	0.119239	0.0388797	0.00691335	0.0894296	0.403385	0.0468078	0.0282877	0.0483935	0.0310149	0.0296196		0.024786	0.252483	0.585415	0.137316		0.719496	0.280504	0.383641
Experiment A	F KO 41 CTX		26.9512	0.000262137	0.00183332	0.017567	0.00722382	0.00359002	0.137362	0.128606	0.0389101	0.00673128	0.0831833	0.371589	0.0510592	0.0253928	0.0498553	0.03393	0.0429051		0.0196625	0.276782	0.551473	0.152083		0.708016	0.291984	0.421351
Experiment A	M KO 42 CTX		29.7109	0.000496091	0.000630084	0.0166693	0.00320625	0.00675545	0.114851	0.177859	0.0311054	0.0097304	0.091721	0.31903	0.0418726	0.0228106	0.101292	0.0332588	0.0287127		0.0177955	0.302671	0.493459	0.186074		0.670911	0.329089	0.471599
Experiment A	M KO 43 CTX		15.2953	0.00110413	0.00259076	0.0264502	0.00636162	0.00454401	0.11204	0.280779	0	0.00687706	0.0812496	0.328254	0.0382511	0.0193968	0.035267	0.0336393	0.0231948		0.0301451	0.403725	0.454632	0.111498		0.788366	0.211634	0.76638
Experiment A	F KO 44 CTX		76.6095	0.0002486	0.0020532	0.0130878	0.00229556	0.00425874	0.14542	0.0502047	0.0276991	0.00758264	0.100409	0.443186	0.0481272	0.021086	0.0571294	0.0322002	0.0450111		0.0153896	0.202179	0.627004	0.155427		0.702079	0.297921	0.278068
Experiment A	F KO 45 CTX		39.8063	0.000266649	0.00426553	0.0135897	0.00251216	0.00412406	0.154331	0.0887402	0.0294943	0.00613036	0.0934559	0.462992	0.0484427	0.0183911	0	0.0282511	0.0450131		0.0181219	0.249707	0.640516	0.0916553		0.772361	0.227639	0.365801
Experiment A	F KO 46 CTX		49.4981	0.00026009	0.00241415	0.0130045	0.00236322	0.00502523	0.166376	0.067569	0.0337506	0.00753785	0.0994861	0.421033	0.0431219	0.0217307	0.0482151	0.0300835	0.0380288		0.0156787	0.241334	0.60493	0.138058		0.713519	0.286481	0.345917
Experiment A	F KO 47 CTX		47.4912	0.00033652	0.00528817	0.0136852	0.00305112	0.00509588	0.163773	0.0826878	0.0302227	0.00599326	0.0884567	0.413439	0.0448694	0	0.0737139	0.0277228	0.0416644		0.0193098	0.254608	0.582981	0.143101		0.723743	0.276257	0.377254
Experiment A	F KO 40 CRB		280.27	5.91462e-05	0.00215451	0.00736926	0.00186633	0.00402084	0.159187	0.0194867	0.0424041	0.0070399	0.122546	0.382872	0.0406201	0.0293672	0.0898857	0.0286811	0.0624397		0.00958292	0.184561	0.595483	0.210374		0.611689	0.388311	0.240916
Experiment A	F KO 41 CRB		243.708	7.7812e-05	0.00226431	0.00796885	0.00226431	0.0046412	0.177642	0.021267	0.0449108	0.0160128	0.115717	0.397817	0.0459116	0.0292733	0.0385307	0.0298988	0.0658025		0.010311	0.205814	0.62037	0.163505		0.652871	0.347129	0.275714
Experiment A	M KO 42 CRB		94.5657	0.000176475	0.00258031	0.0122565	0.00267246	0.00605912	0.199052	0.0695762	0.0350185	0.00983743	0.126251	0.364008	0.04193	0.00732623	0.0377831	0.0290285	0.0564443		0.0150132	0.27736	0.577045	0.130582		0.689403	0.310597	0.413175
Experiment A	M KO 43 CRB		33.8317	0.000623249	0.00100584	0.0175867	0.00826885	0.00721982	0.143162	0.13514	0.0386908	0.0166611	0.118479	0.356054	0.028941	0.0306071	0.0276451	0.0286324	0.0412825		0.0192158	0.293791	0.558826	0.128167		0.68189	0.31811	0.455618
Experiment A	F KO 44 CRB		25.9783	0.000191801	0.00443234	0.0116594	0.00194026	0.00453915	0.173111	0.127274	0.0336431	7.47624e-05	0.105913	0.361352	0.0449464	0.0211827	0.0375147	0.0278579	0.0443679		0.0162835	0.306864	0.545929	0.130923		0.722774	0.277226	0.477427
Experiment A	F KO 45 CRB
Experiment A	F KO 46 CRB		23.1032	0.00036625	0.00187175	0.0157479	0.00355452	0.00380198	0.181775	0.156129	0.0331155	0.0179976	0.0944872	0.316307	0.0472436	0.0230819	0.0351852	0.0229919	0.0463437		0.0179859	0.345261	0.509151	0.127603		0.719074	0.280926	0.570466
Experiment A	F KO 47 CRB		71.6762	0.000113776	0.00421793	0.00850076	0.00164175	0.00400163	0.17088	0.071813	0.0417467	0.0071813	0.117237	0.380696	0.0454239	0.0206571	0.0393674	0.0274706	0.0590511		0.0128325	0.248337	0.592285	0.146546		0.681532	0.318468	0.35349
Experiment A	F KO 40 HP		55.0659	0.000263189	0.00456992	0.0134705	0.00476134	0.00378036	0.179208	0.0562268	0.0478526	0.00820672	0.095466	0.378036	0.0394784	0.0320613	0.0626869	0.0358895	0.0380428		0.0183036	0.243977	0.569039	0.16868		0.670989	0.329011	0.355528
Experiment A	F KO 41 HP		119.881	0.000136264	0.00166832	0.0114244	0.00279781	0.00409309	0.154916	0.0396356	0.0396356	0.00686499	0.0935193	0.432624	0.045853	0.027719	0.0588058	0.0352316	0.0450758		0.013229	0.201442	0.618497	0.166832		0.686121	0.313879	0.273352
Experiment A	M KO 42 HP		9.57448	0.00576557	0.00389402	0.0304881	0.00721451	0.000866344	0.0893512	0.413551	0.0275298	0.0278921	0.0419588	0.212209	0.0757674	0.012648	0.0137951	0.015395	0.0216737		0.0401477	0.510983	0.385357	0.0635118		0.825261	0.174739	1.22782
Experiment A	M KO 43 HP		18.9116	0.00187516	0.001022	0.0223952	0.00726956	0.00790942	0.108421	0.216843	0.0346593	0.0206178	0.0663858	0.324375	0.0596317	0.0269276	0.0381252	0.0318154	0.0317266		0.0252924	0.340443	0.50567	0.128595		0.732688	0.267312	0.576629
Experiment A	F KO 44 HP		26.2267	0.000519055	0.00591191	0.0180069	0.00379121	0.00332477	0.138306	0.135594	0.0406783	0.00507665	0.0650852	0.404613	0.0445291	0.0157289	0.0541834	0.0328138	0.0318375		0.0244379	0.281016	0.559982	0.134564		0.746961	0.253039	0.43979
Experiment A	F KO 45 HP		35.0606	0.000339428	0.00531939	0.0182886	0.00228987	0.00315111	0.134251	0.139824	0.0242159	0.00506609	0.0795376	0.404274	0.0461521	0.0169207	0.0552203	0.0331829	0.031967		0.0239474	0.279516	0.559245	0.137291		0.748109	0.251891	0.435675
Experiment A	F KO 46 HP		54.7244	0.000112944	0.00203974	0.0100133	0.00201614	0.00374233	0.132162	0.0910297	0.0292981	0.0108898	0.0775438	0.455148	0.0512463	0.0174642	0.0468634	0.0309838	0.0394462		0.012166	0.22895	0.624127	0.134758		0.741639	0.258361	0.317724
Experiment A	F KO 47 HP		29.1268	0.000100558	0.00471232	0.0145998	0.00211634	0.00348375	0.14179	0.120332	0.0330704	0.00538551	0.0660566	0.437572	0.0488062	0	0.0504891	0.0296203	0.0418639		0.0194127	0.267723	0.590891	0.121973		0.767814	0.232186	0.402791
Experiment A	F KO 40 OLF		18.0283	0.000271669	0.00155059	0.02162	0.00515603	0.00473372	0.146865	0.165775	0.000951786	0.00756386	0.105894	0.334701	0.056792	0.0339113	0.0446268	0.0364956	0.0330919		0.0234423	0.322529	0.505903	0.148126		0.727303	0.272697	0.528986
Experiment A	F KO 41 OLF		13.0904	0.00079713	0.000823701	0.0162747	0.00496214	0.00424472	0.138834	0.193304	0.0389265	0.00757274	0.0850272	0.316859	0.063704	0.0304902	0.0316195	0.0246446	0.0419158		0.0178956	0.341344	0.51209	0.12867		0.729799	0.270201	0.560647
Experiment A	M KO 42 OLF		16.0907	0.00167216	0.00167216	0.0236938	0.00370944	0.0104097	0.100213	0.33016	0.033987	0.0145853	0.0695278	0.262186	0.0396192	0.0334044	0.0262186	0.0236938	0.0252475		0.0270382	0.444492	0.419905	0.108564		0.757544	0.242456	0.892257
Experiment A	M KO 43 OLF		7.16682	0.000581991	0.00396923	0.0360396	0.0065261	0.00908296	0.0650174	0.55764	0.0245946	0.0282473	0.0416404	0.119807	0	0.0186529	0.0620953	0.0172406	0.0088638		0.0405909	0.638267	0.21429	0.106853		0.782474	0.217526	2.11388
Experiment A	F KO 44 OLF		8.67469	0.00039649	0.00622548	0.0221324	0.00382287	0.00374002	0.115633	0.344413	0.0177533	0.00571655	0.0739719	0.265115	0.0311274	0.0267483	0.0311274	0.0259198	0.0261565		0.0287544	0.467609	0.393685	0.109952		0.784647	0.215353	0.985559
Experiment A	F KO 45 OLF		7.55364	0.000497098	0.000497098	0.0245304	0.00484119	0.00412734	0.0963046	0.416628	0.0282944	0.00012421	0.0589249	0.237517	0.0376393	0.0154451	0.0268667	0.0231027	0.0246602		0.0255246	0.521901	0.3625	0.0900747		0.813116	0.186884	1.20958
Experiment A	F KO 46 OLF		11.2208	0.000477747	0.00583051	0.0234994	0.00333647	0.00626281	0.134124	0.294851	0.0263814	0	0.073491	0.280441	0.0409022	0.0222801	0.0436734	0.0221692	0.0222801		0.0298076	0.438574	0.421216	0.110403		0.779648	0.220352	0.881049
Experiment A	F KO 47 OLF		16.0981	0.000185581	0.00133556	0.017471	0.00286524	0.00302831	0.137438	0.241488	0.0326125	0.0163839	0.0761735	0.302054	0.0426292	0.020344	0.0361067	0.0309042	0.0389797		0.0189921	0.38482	0.469853	0.126335		0.742416	0.257584	0.677324
Experiment A	F KO 40 TH		86.4514	0.000120712	0.00205135	0.012172	0.00332651	0.00345252	0.155993	0.0524178	0.0367933	0.0058718	0.0899671	0.458656	0.0501497	0	0.0425894	0.029737	0.0567019		0.0143441	0.21519	0.641437	0.129028		0.73144	0.26856	0.297916
Experiment A	F KO 41 TH		71.0847	0.000109068	0.00418615	0.0134982	0.0029901	0.00412919	0.151499	0.0541067	0.0435701	0.00552457	0.0897031	0.447092	0.0478417	0.0194499	0.042431	0.0268825	0.0469874		0.0177934	0.212725	0.633731	0.135751		0.718223	0.281777	0.299576
Experiment A	M KO 42 TH		24.4353	0.00218161	0.000259163	0.0222802	0.00458756	0.00392225	0.119911	0.160913	0.0396867	0.00686201	0.0642104	0.349676	0.0537666	0.0232859	0.0943816	0.0256068	0.0284692		0.024721	0.289334	0.514202	0.171744		0.706806	0.293194	0.457842
Experiment A	M KO 43 TH		64.637	0.000398916	0.000822115	0.0146385	0.0027716	0.00457887	0.137019	0.092618	0.0395447	0.0135632	0.0874147	0.364228	0.0423198	0.0334049	0.103371	0.0189052	0.0444011		0.0158595	0.236988	0.54707	0.200083		0.651645	0.348355	0.338414
Experiment A	F KO 44 TH		32.9687	0.000590928	0.00211313	0.0147732	0.00206825	0.00531087	0.172416	0.120804	0.0452546	0.00632069	0.0819071	0.377745	0.0430106	0.0185881	0.0441326	0.0282748	0.0366899		0.0174773	0.300599	0.554238	0.127685		0.730862	0.269138	0.46644
Experiment A	F KO 45 TH		32.2534	0.000101508	0.00467191	0.011255	0.00317265	0.00390317	0.156721	0.131238	0.0348269	0.00637078	0.0730516	0.405606	0.0352517	0.0184328	0.0363559	0.0293481	0.0496921		0.0160285	0.295035	0.555107	0.133829		0.744744	0.255256	0.451513
Experiment A	F KO 46 TH		49.3196	0.000296312	0.0018201	0.0112118	0.00290852	0.0037494	0.152888	0.0884568	0.0299224	0.00611553	0.0935531	0.422263	0.0491427	0.0183102	0.0444104	0.0287212	0.0462305		0.0133282	0.248003	0.600997	0.137672		0.725782	0.274218	0.353787
Experiment A	F KO 47 TH		76.744	8.47304e-05	0.00234502	0.0125658	5.28735e-05	0.00511037	0.170124	0.0555282	0.0316356	0.00683595	0.0926946	0.440244	0.0491126	0.018008	0.0460154	0.0207512	0.0488914		0.0149955	0.230816	0.620523	0.133666		0.72992	0.27008	0.325928
Experiment A	F KO 40 Rest		69.2998	0.000275943	0.00184806	0.012582	0.00278475	0.00426573	0.193666	0.0639226	0.0506318	0.012544	0.0913903	0.392396	0.0460749	0.0031898	0.0312651	0.0277209	0.0654415		0.014706	0.26464	0.593037	0.127617		0.71049	0.28951	0.387628
Experiment A	F KO 41 Rest		104.334	5.28948e-05	0.00223733	0.0123467	0.00254116	0.00394985	0.197492	0.0577286	0.050547	0.00830021	0.0885263	0.396366	0.049166	0.00354934	0.0332837	0.0278975	0.066015		0.014637	0.261712	0.592905	0.130746		0.715337	0.284663	0.381882
Experiment A	M KO 42 Rest		40.6646	0.000425783	0.012366	0.0151764	0.00383158	0.00908712	0.180806	0.115228	0.0599563	0.00857187	0.0683876	0.315707	0.0251535	0.0236078	0.0913396	0.0221089	0.0482461		0.0279682	0.308953	0.477777	0.185302		0.664437	0.335563	0.508116
Experiment A	M KO 43 Rest		20.9096	0.000231463	0.00246787	0.0176622	0.00558093	0.0060245	0.149201	0.162105	0.0689551	0.0220979	0.0712133	0.328242	0.0501638	0.0282272	0.0149201	0.0304854	0.0424215		0.0203615	0.322912	0.540673	0.116054		0.709843	0.290157	0.522703
Experiment A	F KO 44 Rest		171.108	0.000138237	0.00258681	0.0108263	0.00216251	0.00484513	0.202565	0.0295635	0.0396917	0.00822577	0.0990924	0.407867	0.0488619	0.0153292	0.0429766	0.0312059	0.0540629		0.0135513	0.239136	0.603738	0.143575		0.70227	0.29773	0.338128
Experiment A	F KO 45 Rest		35.6614	0.000190739	0.00700326	0.0127254	0.00238566	0.00677551	0.206112	0.111027	0.0444109	0.00893912	0.0879678	0.347316	0.0412794	0.0203265	0.0330235	0.0241128	0.0464037		0.0199194	0.326301	0.529913	0.123867		0.725464	0.274536	0.529567
Experiment A	F KO 46 Rest		141.742	0.000153649	0.00345711	0.00915493	0.00163892	0.00518566	0.21895	0.0524968	0.0425096	0.00806658	0.106274	0.387964	0.0261204	0.0149808	0.0400768	0.025096	0.0578745		0.0127657	0.278271	0.570935	0.138028		0.698143	0.301857	0.410511
Experiment A	F KO 47 Rest		106.946	0.000190828	0.0027511	0.00874626	0.00166974	0.00594746	0.20673	0.062337	0.0473888	0.0168564	0.103047	0.357802	0.0394377	0.0219452	0.0426182	0.0273519	0.055181		0.0116882	0.276684	0.564532	0.147096		0.677804	0.322196	0.405229

## Sheet: Experiment B
				Relative values compared to total
		ng in sample	Total	32:2-PA	32:1-PA	32:0-PA	34:3-PA	34:2-PA	34:1-PA	34:0-PA	36:4-PA	36:3-PA	36:2-PA	36:1-PA	36:0-PA	38:5-PA	38:4-PA	38:3-PA	38:2-PA		Total 32:	Total 34:	Total 36:	Total 38:		Total un- or monosaturated	Total polysaturated	ratio 32+34/36+38
Experiment B	F WT 24 CTX		14.5302	0.00143527	0.00858808	0.0219408	0.00330582	0.00551167	0.149409	0.159409	0.0344112	0.00682341	0.0805868	0.361758	0.0478227	0.0135292	0.0464109	0.0314112	0.0276466		0.0319641	0.317636	0.531402	0.118998		0.748928	0.251072	0.537515
Experiment B	F WT 25 CTX		52.6321	0.000405867	0.00606467	0.0180244	0.00320622	0.00462272	0.153525	0.122142	0.0303234	0.00568298	0.0763386	0.389751	0.0424103	0.0142499	0.0750663	0.0290935	0.0290935		0.0244949	0.283496	0.544506	0.147503		0.731917	0.268083	0.445068
Experiment B	F WT 26 CTX		231.061	0.000170304	0.00314754	0.0160562	0.00279156	0.00560186	0.189227	0.031288	0.0327868	0.00831849	0.0865572	0.436533	0.0475877	0.0132833	0.0563933	0.0296018	0.0406557		0.019374	0.228908	0.611784	0.139934		0.72384	0.27616	0.330287
Experiment B	F WT 27 CTX		179.292	8.1213e-05	0.00418313	0.0119841	0.0025438	0.00548329	0.169398	0.0297718	0.0324098	0.00821552	0.0853585	0.393817	0.0427734	0.012361	0.136423	0.0288297	0.0363668		0.0162484	0.207197	0.562574	0.21398		0.651928	0.348072	0.287739
Experiment B	F WT 24 CRB		18.6197	0.000302296	0.00126851	0.0157775	0.00277683	0.00776251	0.162823	0.174814	0.00425991	0.0194378	0.095927	0.326278	0.0236662	0.0189961	0.070683	0.0278945	0.0473324		0.0173483	0.348177	0.469569	0.164906		0.704628	0.295372	0.576107
Experiment B	F WT 25 CRB		16.5646	0.000655777	0.00580401	0.0178848	0.00306303	0.00475558	0.161717	0.200776	0.0352215	0.00698948	0.0801734	0.341251	0.0269986	0.0176107	0.0303563	0.0265189	0.0402237		0.0243446	0.370312	0.490634	0.11471		0.754432	0.245568	0.651955
Experiment B	F WT 26 CRB		18.8679	0.000227046	0.00194514	0.016876	0.00246701	0.00415461	0.148427	0.241957	0.0235857	0.00779412	0.0792967	0.339553	0.031922	6.48607e-05	0.0301599	0.0317865	0.0397839		0.0190482	0.397006	0.482151	0.101795		0.78068	0.21932	0.712486
Experiment B	F WT 27 CRB		29.5696	0.000156431	0.00193599	0.0149079	0.00234442	0.00469702	0.185022	0.147445	0.0310411	0.00800535	0.0918981	0.364733	0.0273244	0.0182571	0.0341861	0.0206669	0.0473786		0.0170003	0.339508	0.523003	0.120489		0.741369	0.258631	0.554023
Experiment B	F WT 24 HP		24.2175	0.000468915	0.00727868	0.0186166	0.0027785	0.00492711	0.145574	0.16727	0.00525605	0.00590693	0.0769861	0.382831	0.0436021	0.0174268	0.0472414	0.0363234	0.0375132		0.0263642	0.320549	0.514582	0.138505		0.765172	0.234828	0.53119
Experiment B	F WT 25 HP		17.8202	0.000451759	0.00596058	0.0240498	0.00379138	0.00573423	0.0961993	0.271621	0.0308404	0.0182967	0.0663021	0.323494	0.0411205	0.023201	0.0344243	0.0270678	0.0274451		0.0304622	0.377346	0.480053	0.112138		0.762445	0.237555	0.688643
Experiment B	F WT 26 HP		21.2138	0.000479987	0.00173369	0.0202741	0.0040978	0.00376826	0.141131	0.19701	0.0289425	0.00437003	0.0672699	0.361065	0.0399034	0.0154742	0.0457063	0.0327394	0.0360349		0.0224878	0.346006	0.501551	0.129955		0.761117	0.238883	0.583517
Experiment B	F WT 27 HP		21.3008	0.00033392	0.00178013	0.0159397	0.00205937	0.00523568	0.129729	0.186739	0.0422345	0	0.0581742	0.386859	0.044736	0.0177431	0.0466557	0.030716	0.031065		0.0180538	0.323763	0.532003	0.12618		0.765782	0.234218	0.519334
Experiment B	F WT 24 OLF		16.3985	0.000128008	0.00264015	0.0290684	0.00574256	0.00680929	0.144008	0.225791	0.0451582	0.0174232	0.070493	0.288906	0.0362688	0.0269349	0.0418691	0.0308463	0.0279127		0.0318365	0.382351	0.458249	0.127563		0.726683	0.273317	0.707032
Experiment B	F WT 25 OLF		6.90698	0.00164455	0.000823228	0.0254035	0.00301786	0.00420209	0.0668514	0.590203	0.0115557	0.004756	0.0412569	0.166747	0.047942	0.000548182	0.0113838	0.011785	0.0118805		0.0278713	0.664274	0.272257	0.0355974		0.897969	0.102031	2.24829
Experiment B	F WT 26 OLF		11.1576	0.000183063	0.0020976	0.0244084	0.00425876	0.00517408	0.109711	0.387738	0.0452573	0.00635636	0.054029	0.228829	0.0352142	0.0172893	0.0275866	0.0273323	0.0245355		0.0266891	0.506881	0.369686	0.0967438		0.787998	0.212002	1.14395
Experiment B	F WT 27 OLF		6.75577	0.000185349	0.00159606	0.0276736	0.00314063	0.00418322	0.0966645	0.424757	0.0276736	0.0290894	0.0581789	0.214953	0.0330796	0.0125368	0.0226537	0.0220102	0.021624		0.029455	0.528746	0.362975	0.0788247		0.798724	0.201276	1.26347
Experiment B	F WT 24 TH		30.7015	0.000451757	0.00173926	0.0143207	0.00239883	0.00407485	0.161729	0.118812	0.0429169	0.00627942	0.0885443	0.374055	0.0408388	0.0288221	0.0408388	0.0280993	0.0460792		0.0165117	0.287015	0.552634	0.143839		0.711495	0.288505	0.435805
Experiment B	F WT 25 TH		20.094	0.000546361	0.00604193	0.0196325	0.00397215	0.00422326	0.140014	0.223719	0.000254918	0.000218392	0.0620173	0.380474	0.0507552	0.0139254	0.0329491	0.0268615	0.0343949		0.0262208	0.371929	0.49372	0.108131		0.820637	0.179363	0.661542
Experiment B	F WT 26 TH		18.4901	0.000278824	0.00625576	0.0172082	0.00349986	0.00588054	0.144264	0.216073	9.31571e-05	0.000278824	0.0672801	0.383626	0.0434086	0.0139089	0.0368747	0.0269767	0.0340929		0.0237428	0.369717	0.494687	0.111853		0.810835	0.189165	0.648696
Experiment B	F WT 27 TH		20.7446	0.000227065	0.00182811	0.0169114	0.00332959	0.00458872	0.144879	0.187553	0.0440433	0.00700689	0.0674348	0.363515	0.0400921	0.0218109	0.0383008	0.0266051	0.0318735		0.0189666	0.340351	0.522093	0.11859		0.754779	0.245221	0.560835
Experiment B	F WT 24 Rest		39.7743	0.00021091	0.00115802	0.0135616	0.00341243	0.00329794	0.173043	0.155871	0	0.000115802	0.0730919	0.410372	0.0523972	0.0137378	0.0286203	0.025318	0.0457925		0.0149306	0.335624	0.535977	0.113469		0.806402	0.193598	0.539776
Experiment B	F WT 25 Rest		40.427	0.000259456	0.00258622	0.0171024	0.00433817	0.00417132	0.189378	0.112209	0.0331203	0.00721639	0.0817579	0.37959	0.0483873	0.0185624	0.031994	0.0284484	0.0408789		0.0199481	0.310096	0.550072	0.119884		0.749253	0.250747	0.492636
Experiment B	F WT 26 Rest		593.066	9.30609e-05	0.00322488	0.0102275	0.00226663	0.00575872	0.223899	0.0227585	0.0423842	0.0100432	0.0967465	0.397121	0.0304982	0.0154794	0.0618256	0.0213764	0.0562972		0.0135454	0.254683	0.576793	0.154979		0.687729	0.312271	0.366546
Experiment B	F WT 27 Rest		24.7172	0.000390658	0.00763079	0.0171813	0.00248121	0.00368581	0.185251	0.159335	0.0341706	0.00844666	0.0719886	0.37962	0.0410335	0	0.0299952	0.0181891	0.0406016		0.0252027	0.350752	0.535259	0.0887859		0.790051	0.209949	0.602449
Experiment B	F KO 28 CTX		76.6095	0.0002486	0.0020532	0.0130878	0.00229556	0.00425874	0.14542	0.0502047	0.0276991	0.00758264	0.100409	0.443186	0.0481272	0.021086	0.0571294	0.0322002	0.0450111		0.0153896	0.202179	0.627004	0.155427		0.702079	0.297921	0.278068
Experiment B	F KO 29 CTX		39.8063	0.000266649	0.00426553	0.0135897	0.00251216	0.00412406	0.154331	0.0887402	0.0294943	0.00613036	0.0934559	0.462992	0.0484427	0.0183911	0	0.0282511	0.0450131		0.0181219	0.249707	0.640516	0.0916553		0.772361	0.227639	0.365801
Experiment B	F KO 30 CTX		49.4981	0.00026009	0.00241415	0.0130045	0.00236322	0.00502523	0.166376	0.067569	0.0337506	0.00753785	0.0994861	0.421033	0.0431219	0.0217307	0.0482151	0.0300835	0.0380288		0.0156787	0.241334	0.60493	0.138058		0.713519	0.286481	0.345917
Experiment B	F KO 31 CTX		47.4912	0.00033652	0.00528817	0.0136852	0.00305112	0.00509588	0.163773	0.0826878	0.0302227	0.00599326	0.0884567	0.413439	0.0448694	0	0.0737139	0.0277228	0.0416644		0.0193098	0.254608	0.582981	0.143101		0.723743	0.276257	0.377254
Experiment B	F KO 28 CRB		25.9783	0.000191801	0.00443234	0.0116594	0.00194026	0.00453915	0.173111	0.127274	0.0336431	7.47624e-05	0.105913	0.361352	0.0449464	0.0211827	0.0375147	0.0278579	0.0443679		0.0162835	0.306864	0.545929	0.130923		0.722774	0.277226	0.477427
Experiment B	F KO 29 CRB
Experiment B	F KO 30 CRB		23.1032	0.00036625	0.00187175	0.0157479	0.00355452	0.00380198	0.181775	0.156129	0.0331155	0.0179976	0.0944872	0.316307	0.0472436	0.0230819	0.0351852	0.0229919	0.0463437		0.0179859	0.345261	0.509151	0.127603		0.719074	0.280926	0.570466
Experiment B	F KO 31 CRB		71.6762	0.000113776	0.00421793	0.00850076	0.00164175	0.00400163	0.17088	0.071813	0.0417467	0.0071813	0.117237	0.380696	0.0454239	0.0206571	0.0393674	0.0274706	0.0590511		0.0128325	0.248337	0.592285	0.146546		0.681532	0.318468	0.35349
Experiment B	F KO 28 HP		26.2267	0.000519055	0.00591191	0.0180069	0.00379121	0.00332477	0.138306	0.135594	0.0406783	0.00507665	0.0650852	0.404613	0.0445291	0.0157289	0.0541834	0.0328138	0.0318375		0.0244379	0.281016	0.559982	0.134564		0.746961	0.253039	0.43979
Experiment B	F KO 29 HP		35.0606	0.000339428	0.00531939	0.0182886	0.00228987	0.00315111	0.134251	0.139824	0.0242159	0.00506609	0.0795376	0.404274	0.0461521	0.0169207	0.0552203	0.0331829	0.031967		0.0239474	0.279516	0.559245	0.137291		0.748109	0.251891	0.435675
Experiment B	F KO 30 HP		54.7244	0.000112944	0.00203974	0.0100133	0.00201614	0.00374233	0.132162	0.0910297	0.0292981	0.0108898	0.0775438	0.455148	0.0512463	0.0174642	0.0468634	0.0309838	0.0394462		0.012166	0.22895	0.624127	0.134758		0.741639	0.258361	0.317724
Experiment B	F KO 31 HP		29.1268	0.000100558	0.00471232	0.0145998	0.00211634	0.00348375	0.14179	0.120332	0.0330704	0.00538551	0.0660566	0.437572	0.0488062	0	0.0504891	0.0296203	0.0418639		0.0194127	0.267723	0.590891	0.121973		0.767814	0.232186	0.402791
Experiment B	F KO 28 OLF		8.67469	0.00039649	0.00622548	0.0221324	0.00382287	0.00374002	0.115633	0.344413	0.0177533	0.00571655	0.0739719	0.265115	0.0311274	0.0267483	0.0311274	0.0259198	0.0261565		0.0287544	0.467609	0.393685	0.109952		0.784647	0.215353	0.985559
Experiment B	F KO 29 OLF		7.55364	0.000497098	0.000497098	0.0245304	0.00484119	0.00412734	0.0963046	0.416628	0.0282944	0.00012421	0.0589249	0.237517	0.0376393	0.0154451	0.0268667	0.0231027	0.0246602		0.0255246	0.521901	0.3625	0.0900747		0.813116	0.186884	1.20958
Experiment B	F KO 30 OLF		11.2208	0.000477747	0.00583051	0.0234994	0.00333647	0.00626281	0.134124	0.294851	0.0263814	0	0.073491	0.280441	0.0409022	0.0222801	0.0436734	0.0221692	0.0222801		0.0298076	0.438574	0.421216	0.110403		0.779648	0.220352	0.881049
Experiment B	F KO 31 OLF		16.0981	0.000185581	0.00133556	0.017471	0.00286524	0.00302831	0.137438	0.241488	0.0326125	0.0163839	0.0761735	0.302054	0.0426292	0.020344	0.0361067	0.0309042	0.0389797		0.0189921	0.38482	0.469853	0.126335		0.742416	0.257584	0.677324
Experiment B	F KO 28 TH		32.9687	0.000590928	0.00211313	0.0147732	0.00206825	0.00531087	0.172416	0.120804	0.0452546	0.00632069	0.0819071	0.377745	0.0430106	0.0185881	0.0441326	0.0282748	0.0366899		0.0174773	0.300599	0.554238	0.127685		0.730862	0.269138	0.46644
Experiment B	F KO 29 TH		32.2534	0.000101508	0.00467191	0.011255	0.00317265	0.00390317	0.156721	0.131238	0.0348269	0.00637078	0.0730516	0.405606	0.0352517	0.0184328	0.0363559	0.0293481	0.0496921		0.0160285	0.295035	0.555107	0.133829		0.744744	0.255256	0.451513
Experiment B	F KO 30 TH		49.3196	0.000296312	0.0018201	0.0112118	0.00290852	0.0037494	0.152888	0.0884568	0.0299224	0.00611553	0.0935531	0.422263	0.0491427	0.0183102	0.0444104	0.0287212	0.0462305		0.0133282	0.248003	0.600997	0.137672		0.725782	0.274218	0.353787
Experiment B	F KO 31 TH		76.744	8.47304e-05	0.00234502	0.0125658	5.28735e-05	0.00511037	0.170124	0.0555282	0.0316356	0.00683595	0.0926946	0.440244	0.0491126	0.018008	0.0460154	0.0207512	0.0488914		0.0149955	0.230816	0.620523	0.133666		0.72992	0.27008	0.325928
Experiment B	F KO 28 Rest		171.108	0.000138237	0.00258681	0.0108263	0.00216251	0.00484513	0.202565	0.0295635	0.0396917	0.00822577	0.0990924	0.407867	0.0488619	0.0153292	0.0429766	0.0312059	0.0540629		0.0135513	0.239136	0.603738	0.143575		0.70227	0.29773	0.338128
Experiment B	F KO 29 Rest		35.6614	0.000190739	0.00700326	0.0127254	0.00238566	0.00677551	0.206112	0.111027	0.0444109	0.00893912	0.0879678	0.347316	0.0412794	0.0203265	0.0330235	0.0241128	0.0464037		0.0199194	0.326301	0.529913	0.123867		0.725464	0.274536	0.529567
Experiment B	F KO 30 Rest		141.742	0.000153649	0.00345711	0.00915493	0.00163892	0.00518566	0.21895	0.0524968	0.0425096	0.00806658	0.106274	0.387964	0.0261204	0.0149808	0.0400768	0.025096	0.0578745		0.0127657	0.278271	0.570935	0.138028		0.698143	0.301857	0.410511
Experiment B	F KO 31 Rest		106.946	0.000190828	0.0027511	0.00874626	0.00166974	0.00594746	0.20673	0.062337	0.0473888	0.0168564	0.103047	0.357802	0.0394377	0.0219452	0.0426182	0.0273519	0.055181		0.0116882	0.276684	0.564532	0.147096		0.677804	0.322196	0.405229
		ng in sample	Total	32:2-PA	32:1-PA	32:0-PA	34:3-PA	34:2-PA	34:1-PA	34:0-PA	36:4-PA	36:3-PA	36:2-PA	36:1-PA	36:0-PA	38:5-PA	38:4-PA	38:3-PA	38:2-PA		Total 32:	Total 34:	Total 36:	Total 38:		Total un- or monosaturated	Total polysaturated	ratio 32+34/36+38
